# Supplementary material for: Cap-adjacent 2`-O-ribose methylation of RNA in C. elegans is required for postembryonic growth and germline development in the presence of the decapping exonuclease EOL-1
Source: bioRxiv. 2025 May 12:2025.03.10.638824. Preprint. [Version 2] doi: 10.1101/2025.03.10.638824 (PMC12247656; doi:10.1101/2025.03.10.638824)
Supplement: Supplement 3 — Supplementary Table 3. PE1176 5-Ph-IAA treated versus control differential gene expression and GO enrichment analysis. [file media-3.xlsx]

## Sheet: DGE.results
Gene	baseMean	log2FoldChange	lfcSE	pvalue	padj	Gene	Group
WBGene00015598	396.265	8.84538	0.663485	1.1509e-39	1.25655e-36	fbxa-163	other
WBGene00015600	5.25522	5.75734	2.60903	6.13144e-05	NA	fbxa-165	IPR
WBGene00008631	245.976	5.55962	0.352153	6.90612e-57	2.26203e-53	F10A3.1	other
WBGene00200890	4.77977	5.47589	2.6562	0.000162307	NA	C50B8.7	other
WBGene00269425	38.1311	5.34628	0.725092	7.2283e-14	5.88945e-12	C49G7.13	other
WBGene00019101	673.697	5.20184	0.238833	3.97374e-106	6.5078e-102	F59B1.10	other
WBGene00008843	56.5818	5.14106	0.566926	4.11007e-20	8.41382e-18	arrd-9	IPR
WBGene00015603	3.94828	4.96152	2.71256	0.000522314	NA		other
WBGene00014049	52.4152	4.84814	0.583273	1.58636e-17	2.3618e-15	ZK666.11	other
WBGene00138715	3.7071	4.83392	2.70528	0.000619078	NA	Y6G8.14	other
WBGene00271643	371.571	4.78657	0.37156	5.16565e-39	5.28736e-36	W07G1.25	IPR
WBGene00044284	69.238	4.7042	0.47657	9.83502e-24	3.35558e-21	spp-21	other
WBGene00014193	90.0038	4.68571	0.472023	4.45582e-24	1.65848e-21	nhr-247	other
WBGene00020520	3.4968	4.63367	2.76005	0.000942916	NA	T15B7.8	other
WBGene00015602	371.922	4.52628	0.292086	2.35688e-55	5.5141e-52	fbxa-158	IPR
WBGene00194803	196.67	4.51913	0.300215	3.5817e-52	5.3325e-49	C25F9.16	IPR
WBGene00015599	10.5944	4.35805	1.18591	4.1959e-05	0.000441329	fbxa-164	other
WBGene00009061	35.8294	4.35542	0.665547	5.61985e-12	3.28701e-10	pals-14	IPR
WBGene00009426	16.9997	4.34073	0.897864	2.35276e-07	5.28548e-06	F35E12.2	other
WBGene00206494	64.9917	4.27249	0.490373	4.30771e-19	7.6682e-17	C15H11.16	IPR
WBGene00022674	31.0176	4.19251	0.645277	1.2232e-11	6.93159e-10	ZK177.9	IPR
WBGene00004002	813.416	4.08642	0.19019	1.37656e-103	1.1272e-99	pgp-8	other
WBGene00018997	218.07	3.89482	0.249885	7.71697e-56	2.10635e-52	F57B9.3	other
WBGene00045119	5.56212	3.84139	1.63426	0.000779231	NA	F08G2.13	other
WBGene00044402	274.274	3.79579	0.308524	5.89622e-36	5.36458e-33	Y82E9BL.18	other
WBGene00020357	76.1762	3.72693	0.369524	6.78605e-25	2.81946e-22	T08E11.1	IPR
WBGene00005528	30.1984	3.71512	0.571314	8.81865e-12	5.03216e-10	sri-16	other
WBGene00201109	13.9177	3.61778	0.938987	1.02646e-05	0.000139306	C46G7.110	other
WBGene00077616	4.78511	3.5468	1.68772	0.0014784	NA	F57E7.4	other
WBGene00014755	6.78824	3.50424	1.31115	0.00076297	NA		other
WBGene00014191	10.526	3.50061	0.968243	3.25251e-05	0.000358455	srt-22	other
WBGene00196675	15.8869	3.41094	0.772811	9.4507e-07	1.79137e-05	B0403.8	other
WBGene00002120	52.9568	3.38862	0.422172	8.4439e-17	1.04762e-14	ins-37	other
WBGene00013565	4.38828	3.38565	1.71039	0.00199032	NA	Y75B8A.37	other
WBGene00200399	4.67319	3.35063	1.79316	0.00211685	NA	F26A10.23	other
WBGene00045411	592.44	3.2905	0.194368	2.01949e-65	8.26831e-62	C25F9.11	IPR
WBGene00008068	26.7978	3.28534	0.578232	1.23523e-09	4.74867e-08	sdz-6	IPR
WBGene00304783	29.1114	3.21261	0.676048	1.22411e-07	2.94813e-06	C31E10.11	other
WBGene00219568	4.06975	3.15596	1.79261	0.00294328	NA	anr-9	other
WBGene00016785	322.728	3.14333	0.206313	1.49455e-53	3.05953e-50	C49G7.7	IPR
WBGene00007660	74.5473	3.14044	0.357568	1.15481e-19	2.20474e-17	pals-6	IPR
WBGene00015911	65.7508	3.08888	0.353567	1.86155e-19	3.46438e-17	C17F4.3	other
WBGene00044212	140.187	3.06699	0.317853	3.7847e-23	1.21533e-20	Y68A4A.13	IPR
WBGene00194668	16.8696	3.06307	0.811184	1.03302e-05	0.000139916	C08F11.116	other
WBGene00086560	7.06143	3.02116	1.17088	0.000716343	NA	ZK355.8	IPR
WBGene00008577	7658.37	2.97046	0.161832	2.12153e-76	1.15814e-72	F08G2.5	other
WBGene00008850	121.945	2.95678	0.277896	1.34812e-27	6.49357e-25	F15B9.6	other
WBGene00010461	89.0343	2.92765	0.366838	9.21704e-17	1.13494e-14	K01D12.1	other
WBGene00012501	29.9929	2.88519	0.604071	1.2414e-07	2.98101e-06	Y26D4A.3	IPR
WBGene00009032	20.287	2.87563	0.636004	4.39107e-07	9.24326e-06	bgnt-1.3	other
WBGene00044206	964.521	2.85572	0.265117	2.8225e-28	1.4911e-25	T26H5.9	other
WBGene00005548	56.6412	2.84672	0.414773	4.3592e-13	3.1175e-11	sri-36	other
WBGene00044207	64.3793	2.82102	0.369648	1.72989e-15	1.78179e-13	Y6G8.5	IPR
WBGene00049226	10.4831	2.82037	0.906882	0.00012522	0.00107933	21ur-1722	other
WBGene00011539	57.0353	2.82006	0.43181	4.27403e-12	2.60207e-10	fbxa-135	IPR
WBGene00013754	24.5815	2.81473	0.557578	3.39881e-08	9.45861e-07	fbxa-116	other
WBGene00012329	38.0261	2.81204	0.461126	7.4736e-11	3.67553e-09	sre-44	other
WBGene00016718	6.48701	2.81035	1.25015	0.00153177	NA	math-23	other
WBGene00007132	5.36847	2.77959	1.53344	0.00369315	NA	pals-27	IPR
WBGene00304201	45.6186	2.7605	0.40873	9.67188e-13	6.51837e-11	T07H8.11	other
WBGene00015596	5.2129	2.74259	1.57396	0.00434316	NA		IPR
WBGene00000648	6.05571	2.72863	1.23458	0.00178367	NA	col-72	other
WBGene00016336	27.0212	2.71169	0.534665	2.85321e-08	8.0703e-07	C33C12.4	other
WBGene00011052	17.6642	2.69602	0.827607	5.47824e-05	0.000548059	arrd-11	IPR
WBGene00194713	1056.25	2.68003	0.176844	4.34159e-53	7.6319e-50	F19B10.13	IPR
WBGene00022572	43.8663	2.67565	0.438634	7.05404e-11	3.49015e-09	ZC239.14	IPR
WBGene00013637	180.963	2.66836	0.32718	2.19758e-17	3.21338e-15	Y105C5A.13	IPR
WBGene00219584	6.17041	2.66175	1.26411	0.00199385	NA	linc-162	other
WBGene00189995	21.3456	2.65632	0.569391	2.27288e-07	5.12713e-06	C06E7.88	other
WBGene00044141	11.8878	2.6276	0.816529	8.30489e-05	0.000772341	H03G16.6	IPR
WBGene00194695	71.5331	2.60196	0.351882	9.95631e-15	9.05859e-13	B0462.5	other
WBGene00172457	3.69695	2.59646	2.15401	0.00545743	NA	21ur-5910	other
WBGene00016285	13.582	2.55714	0.72517	2.86473e-05	0.000323333	C31B8.12	other
WBGene00015601	81.7379	2.54209	0.337167	3.19652e-15	3.13469e-13	fbxa-166	other
WBGene00007440	1552.51	2.53967	0.167583	4.66013e-53	7.6319e-50	C08E8.4	other
WBGene00006237	24.846	2.52905	0.563557	4.69773e-07	9.78813e-06	str-204	other
WBGene00201997	5.81864	2.51589	1.38688	0.00348795	NA	T27F2.7	other
WBGene00017214	5.62806	2.50175	1.2769	0.00280644	NA	F07E5.9	IPR
WBGene00011950	41.1837	2.49575	0.410574	8.80682e-11	4.30535e-09	T23F6.2	other
WBGene00255597	27.6707	2.48237	0.588107	1.34413e-06	2.43769e-05	pals-21	other
WBGene00045350	37.1219	2.45445	0.457807	5.88024e-09	1.89568e-07	mir-788	other
WBGene00219611	7.23782	2.43857	1.31813	0.00270732	NA	linc-123	other
WBGene00021821	6.59213	2.43817	1.18772	0.00215609	NA	Y54B9A.1	other
WBGene00018155	8.86404	2.43652	0.957498	0.000612061	0.0038317	F37C12.14	other
WBGene00023324	46.696	2.42692	0.469026	1.48321e-08	4.45698e-07		other
WBGene00021279	76.6617	2.41904	0.348177	2.64653e-13	1.96119e-11	Y23H5B.8	other
WBGene00008632	182.846	2.41657	0.258791	6.79093e-22	1.76532e-19	fbxa-88	other
WBGene00201130	4.65505	2.39959	1.72328	0.00695731	NA	K10D6.21	other
WBGene00009805	30.9525	2.39798	0.47957	4.03173e-08	1.09169e-06	F47B8.4	other
WBGene00022324	275.857	2.38862	0.21922	8.5351e-29	4.65931e-26	fbxa-26	other
WBGene00002285	472.309	2.3875	0.248844	5.58347e-23	1.72529e-20	let-7	other
WBGene00195308	4.70452	2.38573	1.73869	0.00694815	NA	ZK617.8	other
WBGene00009248	7.48554	2.38507	1.05976	0.00134751	NA	F29C12.6	other
WBGene00009709	65.5014	2.38246	0.353753	1.23646e-12	8.23154e-11	fbxa-144	other
WBGene00013837	102.417	2.34118	0.330493	9.11717e-14	7.35527e-12	fbxa-30	IPR
WBGene00194916	190.355	2.33722	0.30472	1.1372e-15	1.19385e-13	F35D2.6	other
WBGene00012069	33.9348	2.33097	0.447646	1.32425e-08	4.02362e-07	T26H5.4	other
WBGene00009710	347.495	2.32743	0.234011	1.78501e-24	6.96027e-22	F44G3.10	other
WBGene00017270	368.562	2.32408	0.256635	9.33518e-21	2.03843e-18	numr-1	other
WBGene00017267	359.991	2.31163	0.251322	2.53229e-21	6.09873e-19	numr-2	other
WBGene00022440	60.8324	2.31094	0.429236	4.7222e-09	1.55605e-07	Y110A2AL.3	other
WBGene00044302	68.5795	2.31033	0.407652	9.34792e-10	3.68894e-08		other
WBGene00305104	41.8606	2.30193	0.40089	6.73931e-10	2.75236e-08	C46F9.6	other
WBGene00022321	24.5717	2.30125	0.527569	8.88936e-07	1.69084e-05	fbxa-25	IPR
WBGene00016923	4.45392	2.28744	1.81561	0.00824902	NA	C54F6.5	other
WBGene00044783	95.1882	2.28452	0.307656	7.89493e-15	7.3883e-13	T26H5.10	other
WBGene00044238	76.3231	2.28244	0.403607	9.32348e-10	3.68818e-08	C30H6.12	other
WBGene00010821	17.1066	2.27599	0.670623	4.11885e-05	0.000434629	M01G12.7	IPR
WBGene00020305	14.2314	2.26283	0.733605	0.000115657	0.00101127	T07D3.2	other
WBGene00016554	10.9783	2.25771	1.09194	0.0016286	0.00832186	math-19	other
WBGene00235181	8.11971	2.25636	1.0365	0.00152978	NA	F35E12.13	other
WBGene00001912	3364.08	2.20448	0.238468	1.67461e-21	4.21925e-19	his-38	other
WBGene00005586	9.10742	2.19833	1.04724	0.00170434	0.00860416	sri-74	other
WBGene00235095	13.6061	2.18163	0.835887	0.000485905	0.00319585	B0035.21	other
WBGene00020976	35.0246	2.17261	0.649717	4.32905e-05	0.000453305	oac-51	other
WBGene00015574	263.042	2.16601	0.215533	6.90309e-25	2.81946e-22	irg-1	other
WBGene00018040	478.397	2.15955	0.284411	2.142e-15	2.13471e-13	F35D2.2	other
WBGene00016281	56.8533	2.15104	0.345659	3.67951e-11	1.93139e-09	pals-32	IPR
WBGene00019874	8.7521	2.15054	0.94897	0.00121874	0.00661342	R05C11.2	other
WBGene00009408	621.8	2.14533	0.228794	4.87465e-22	1.28762e-19	F35C12.3	other
WBGene00198403	60.5888	2.14057	0.37845	1.09979e-09	4.258e-08	F15B9.12	other
WBGene00019973	376.264	2.1359	0.198398	3.79278e-28	1.94108e-25	R09A1.3	IPR
WBGene00011190	657.772	2.12866	0.182877	1.8847e-32	1.34199e-29	swt-6	other
WBGene00015910	231.118	2.12834	0.301586	1.21126e-13	9.67649e-12	C17F4.2	other
WBGene00005833	99.5368	2.12129	0.338722	2.76877e-11	1.48669e-09	srw-86	IPR
WBGene00007560	1383.26	2.09364	0.259921	5.55601e-17	7.39763e-15	C14A4.9	other
WBGene00077773	12.3987	2.09042	0.823536	0.000578073	0.00367369	F25H5.10	other
WBGene00010016	99.2997	2.08711	0.311193	1.41173e-12	9.32257e-11	F54B8.1	other
WBGene00012046	226.447	2.08002	0.278362	5.72019e-15	5.38388e-13	T26E4.4	other
WBGene00235133	41.6209	2.06683	0.455436	3.87476e-07	8.25188e-06	T26H5.14	IPR
WBGene00268215	21.0742	2.05689	0.620218	5.70775e-05	0.00056652	C49F5.13	other
WBGene00199592	7.00424	2.05197	1.25625	0.00407142	NA	ZK180.13	other
WBGene00018039	430.24	2.04055	0.250771	2.88904e-17	4.11425e-15	F35D2.1	other
WBGene00219639	7.11691	2.02827	1.2575	0.00405415	NA	linc-115	other
WBGene00001777	110.757	2.02771	0.284986	8.60307e-14	6.97487e-12	gst-29	other
WBGene00198669	21.5728	2.0264	0.559918	1.92682e-05	0.000232882	T20B12.11	other
WBGene00016429	174.157	2.02386	0.289439	1.90675e-13	1.44569e-11	C35A11.2	other
WBGene00022083	70.37	2.0201	0.329408	6.54422e-11	3.25759e-09	Y69A2AR.12	other
WBGene00006533	2699.49	2.00468	0.151062	2.56652e-41	3.00228e-38	tba-7	other
WBGene00010285	1770.68	2.00124	0.249166	6.90703e-17	8.90681e-15	F58H1.2	other
WBGene00014468	52.9648	1.99445	0.476345	1.84078e-06	3.23113e-05		other
WBGene00008647	125.889	1.98894	0.385898	1.74811e-08	5.17699e-07	F10C2.7	other
WBGene00022333	193.836	1.98554	0.227382	1.95435e-19	3.59622e-17	fbxa-27	other
WBGene00008807	204.719	1.98524	0.356463	1.68275e-09	6.17901e-08	F14F3.4	other
WBGene00271645	23.814	1.97955	0.585315	4.48969e-05	0.000465071	ZK1236.12	IPR
WBGene00023483	120.462	1.97498	0.252793	4.31747e-16	4.84296e-14	Y75B8A.39	IPR
WBGene00011979	189.589	1.95786	0.380431	1.76546e-08	5.20954e-07	sysm-1	other
WBGene00045457	523.637	1.95768	0.19716	2.32993e-24	8.87379e-22	F33H12.7	IPR
WBGene00015223	31.8818	1.95724	0.559042	2.87535e-05	0.000324086	B0507.6	IPR
WBGene00022345	24.3192	1.95711	0.535822	1.67058e-05	0.000208792	fbxa-138	other
WBGene00044208	7.77382	1.94889	1.15862	0.00364117	NA	Y6G8.6	other
WBGene00022571	34.8233	1.94468	0.43027	4.42318e-07	9.29891e-06	ZC239.13	other
WBGene00015152	120.276	1.94071	0.330425	3.02873e-10	1.34058e-08	B0348.2	other
WBGene00007506	1173.18	1.92984	0.166792	4.48599e-32	3.06112e-29	fbxc-58	IPR
WBGene00044680	9.47132	1.92584	1.0417	0.00268178	0.0122783	F30A10.13	other
WBGene00022415	4297.54	1.91434	0.227298	2.52804e-18	4.01959e-16	Y102A11A.5	other
WBGene00044796	276.094	1.91101	0.28654	1.86779e-12	1.19487e-10	W03D8.11	other
WBGene00016558	327.734	1.90948	0.203224	4.27703e-22	1.14828e-19	pks-1	other
WBGene00017535	307.66	1.90155	0.286644	2.38151e-12	1.50007e-10	atf-8	other
WBGene00077593	158.881	1.90034	0.263014	3.83145e-14	3.23441e-12	C49G7.12	other
WBGene00012028	44.7364	1.88478	0.422312	5.78475e-07	1.17686e-05	srz-99	other
WBGene00165208	14.0114	1.87656	0.730766	0.000589467	0.00373162	21ur-13738	other
WBGene00013636	66.0444	1.86757	0.454238	2.57196e-06	4.31125e-05	Y105C5A.12	IPR
WBGene00009261	1389.82	1.86511	0.252624	1.16003e-14	1.04383e-12	F30A10.2	other
WBGene00044468	2218.94	1.86214	0.223481	5.97359e-18	9.3171e-16	Y69A2AL.2	other
WBGene00045412	109.379	1.85341	0.278788	2.3263e-12	1.47096e-10	C25F9.12	IPR
WBGene00001071	4613.21	1.85098	0.265587	2.42681e-13	1.81479e-11	dpy-9	other
WBGene00194737	69.6881	1.84196	0.356954	1.79988e-08	5.30156e-07	Y50D7A.13	other
WBGene00015361	17.6619	1.83987	0.645943	0.000266324	0.00200717	C02H6.1	other
WBGene00007672	49.0945	1.82797	0.435362	1.88027e-06	3.28285e-05	fbxa-136	other
WBGene00003522	124.014	1.82443	0.353894	1.83241e-08	5.37801e-07	nas-3	other
WBGene00220061	214.357	1.81866	0.231612	3.19966e-16	3.71637e-14	T07D4.7	other
WBGene00022096	66.5324	1.81001	0.338339	6.70941e-09	2.14609e-07	Y69A2AR.25	other
WBGene00017485	211.268	1.80925	0.403175	4.91601e-07	1.01782e-05	F15E6.4	other
WBGene00044479	24.6423	1.80773	0.722572	0.000630034	0.00391569	F15E6.10	other
WBGene00007754	230.714	1.80648	0.295898	7.83514e-11	3.8418e-09		other
WBGene00303363	66.0392	1.80241	0.364947	5.97089e-08	1.54479e-06		other
WBGene00005904	18.1407	1.79922	0.609064	0.00019412	0.00155381	srx-13	other
WBGene00021063	2302.37	1.79642	0.176062	1.54058e-25	6.63948e-23	sbds-1	other
WBGene00009431	3856.98	1.79586	0.161285	7.01604e-30	4.10363e-27	dct-17	other
WBGene00021979	734.521	1.79396	0.182452	6.70824e-24	2.38828e-21	Y58A7A.5	IPR
WBGene00020456	2261.56	1.79305	0.211903	2.07155e-18	3.35899e-16	fbxa-60	other
WBGene00199968	10.0836	1.79102	0.912193	0.00238608	0.0112161	K12F2.4	other
WBGene00012540	924.986	1.78998	0.274561	5.36561e-12	3.14956e-10	Y37A1B.7	other
WBGene00017212	146.56	1.78961	0.276262	7.165e-12	4.13173e-10	F07E5.7	other
WBGene00022024	1039.04	1.78907	0.273532	4.64807e-12	2.78384e-10	Y64H9A.2	other
WBGene00009428	108.671	1.78733	0.27913	1.15394e-11	6.56185e-10		other
WBGene00014132	122.576	1.78345	0.262197	7.90536e-13	5.41699e-11	ZK896.1	other
WBGene00019306	165.256	1.78235	0.258147	4.06625e-13	2.93361e-11	K02E7.1	other
WBGene00170602	8.07708	1.78191	1.19239	0.0050818	NA	21ur-12141	other
WBGene00002393	307.307	1.78181	0.259902	5.5358e-13	3.89098e-11	lpr-1	other
WBGene00007452	282.078	1.77859	0.304527	3.92256e-10	1.69052e-08	C08F11.3	other
WBGene00011805	221.554	1.77586	0.265449	1.68852e-12	1.093e-10	T16G12.4	other
WBGene00016136	127.16	1.77213	0.36034	6.3529e-08	1.63074e-06	C26B9.7	other
WBGene00013891	2679.71	1.76382	0.245678	5.55637e-14	4.57269e-12	ZC434.3	other
WBGene00023376	20.3785	1.75976	0.569784	0.000133097	0.00113587		other
WBGene00000928	10477	1.75767	0.200139	1.31058e-19	2.46705e-17	dao-2	other
WBGene00044617	121.432	1.75489	0.31193	1.43217e-09	5.39186e-08	bus-1	other
WBGene00018946	644.196	1.75305	0.228914	1.50222e-15	1.55708e-13	F56C3.9	other
WBGene00020985	99.7275	1.75046	0.274873	1.48675e-11	8.28181e-10	W03D8.2	other
WBGene00017470	62.6185	1.74879	0.352843	5.23655e-08	1.37214e-06	F14H12.2	other
WBGene00008490	159.975	1.74742	0.288257	1.07781e-10	5.19156e-09	F01D4.8	other
WBGene00007949	320.909	1.74677	0.231122	3.25998e-15	3.17789e-13	C35A5.5	other
WBGene00001724	3573.75	1.74361	0.232605	5.2569e-15	4.97643e-13	grl-15	other
WBGene00010163	13.1283	1.74282	0.783018	0.00133478	0.00709039	F56H6.2	other
WBGene00009438	142.85	1.74239	0.283448	6.17843e-11	3.09432e-09	F35G2.5	other
WBGene00013450	215.936	1.73276	0.237268	2.30251e-14	1.99514e-12	oac-56	other
WBGene00000702	524.334	1.73127	0.273021	1.77861e-11	9.70944e-10	col-128	other
WBGene00009227	38.9923	1.73035	0.431118	4.46228e-06	6.95325e-05	F28G4.2	other
WBGene00284859	1199.32	1.73022	0.244733	1.23963e-13	9.85508e-12	C30G12.10	other
WBGene00044530	472.92	1.72171	0.229357	4.91091e-15	4.67593e-13	F32D1.11	other
WBGene00009467	17.5489	1.71772	0.62495	0.000367006	0.00255873	F36D1.8	other
WBGene00044719	59.9735	1.70979	0.329839	1.75358e-08	5.18383e-07	clec-172	other
WBGene00000557	1588.69	1.70793	0.245064	2.55247e-13	1.90008e-11	cnc-3	other
WBGene00015019	299.224	1.70744	0.280498	9.15001e-11	4.45981e-09	B0205.4	other
WBGene00020487	100.623	1.69695	0.366468	2.67579e-07	5.95161e-06	T13C5.7	other
WBGene00003332	23.1809	1.69646	0.507359	5.86099e-05	0.00057828	mir-239.1	other
WBGene00018630	666.834	1.69333	0.198135	1.07144e-18	1.82781e-16	F49D11.6	other
WBGene00021435	137.451	1.6928	0.2483	7.80053e-13	5.36762e-11	Y39A3A.4	other
WBGene00206464	21.3134	1.68608	0.630944	0.000446921	0.00299661	F59C6.18	other
WBGene00001064	4109.52	1.68477	0.245122	5.17147e-13	3.66637e-11	dpy-2	other
WBGene00022497	8041.26	1.68329	0.269919	3.55921e-11	1.88029e-09	Y119D3B.21	other
WBGene00009311	185.871	1.68143	0.251207	1.78475e-12	1.14623e-10	mltn-1	other
WBGene00044662	460.341	1.68039	0.225742	8.15165e-15	7.49997e-13	F26G1.9	other
WBGene00009816	805.338	1.67796	0.229094	1.9681e-14	1.71445e-12	F47B10.5	other
WBGene00011548	2184.31	1.67687	0.234031	6.16567e-14	5.04875e-12	T06G6.6	other
WBGene00015605	110.192	1.66868	0.398684	2.05317e-06	3.53006e-05	C08E3.13	IPR
WBGene00014235	64.4543	1.66747	0.383868	1.0441e-06	1.95419e-05	ZK1225.1	other
WBGene00017721	16.27	1.66499	0.630762	0.000520174	0.00338993	F22F7.3	other
WBGene00015781	2710.12	1.66453	0.225519	1.25209e-14	1.12052e-12	rml-3	other
WBGene00001577	394.424	1.65879	0.182522	8.83245e-21	1.95472e-18	gem-4	other
WBGene00195051	152.037	1.65683	0.305355	4.53049e-09	1.50194e-07	T22D1.18	other
WBGene00013090	24.0736	1.65605	0.492999	5.66441e-05	0.000563465	Y51B9A.8	other
WBGene00011882	56.1163	1.65404	0.394703	2.08894e-06	3.57635e-05	nstp-9	other
WBGene00235268	280.535	1.65366	0.311021	8.27976e-09	2.61771e-07	Y54G2A.76	other
WBGene00022445	92.8393	1.64778	0.410426	4.34083e-06	6.79662e-05	Y110A2AL.9	other
WBGene00012748	52.299	1.64098	0.378639	1.15209e-06	2.13678e-05	Y40H7A.11	other
WBGene00015597	54.0045	1.63824	0.357734	3.61043e-07	7.76978e-06		IPR
WBGene00016598	404.897	1.63741	0.203448	7.31224e-17	9.28315e-15	C42D4.13	other
WBGene00020325	157.834	1.63662	0.227003	4.80597e-14	3.97512e-12	bath-46	other
WBGene00022725	270.377	1.6366	0.259317	2.29853e-11	1.2506e-09	ZK381.2	other
WBGene00015795	1368.15	1.63554	0.287556	1.04047e-09	4.05709e-08	C15F1.2	other
WBGene00011077	103.326	1.63473	0.386453	1.76453e-06	3.11734e-05	R07B1.5	other
WBGene00016276	482.703	1.63343	0.243152	1.53439e-12	1.00919e-10	C30G12.4	other
WBGene00166051	9.37189	1.63235	0.919867	0.00366118	0.0156961	21ur-6086	other
WBGene00015259	40.0434	1.62523	0.444699	1.87741e-05	0.000228598	dod-20	other
WBGene00017660	43.4619	1.6247	0.445867	1.90192e-05	0.000230675	F21C10.11	other
WBGene00198142	8.03025	1.61497	1.10197	0.00589358	NA	F26F12.13	other
WBGene00220261	822.702	1.61417	0.275044	3.58924e-10	1.57168e-08	ZC434.10	other
WBGene00001397	2767.88	1.61324	0.167486	5.15227e-23	1.62267e-20	fat-5	other
WBGene00007420	601.876	1.60895	0.261079	5.99831e-11	3.02259e-09	C07E3.10	other
WBGene00021865	129.826	1.60756	0.268765	1.88448e-10	8.64964e-09	fbxa-66	other
WBGene00022845	231.393	1.60736	0.252087	1.52224e-11	8.4373e-10	ZK1055.4	other
WBGene00007494	26.919	1.60727	0.576058	0.000333238	0.00237487	C09G9.3	other
WBGene00007891	368.15	1.60597	0.245437	5.11357e-12	3.02328e-10	C33B4.2	other
WBGene00003333	23.9169	1.60252	0.615875	0.000551144	0.00353582	mir-239.2	other
WBGene00019858	100.151	1.60195	0.292508	3.59759e-09	1.2123e-07	R03H10.6	other
WBGene00003338	6.41363	1.59742	1.16474	0.00697842	NA	mir-244	other
WBGene00004224	893.761	1.59036	0.265511	1.78301e-10	8.22543e-09	ptr-10	other
WBGene00019901	914.877	1.59034	0.216226	1.65663e-14	1.45864e-12	R05G6.9	other
WBGene00012429	1099	1.58785	0.195242	3.69289e-17	5.16144e-15	Y11D7A.5	other
WBGene00008316	1018	1.58744	0.203885	6.05651e-16	6.56871e-14	dod-18	other
WBGene00010442	468.765	1.5863	0.225999	1.94782e-13	1.47002e-11	bus-12	other
WBGene00009429	16607.3	1.58232	0.210256	4.46129e-15	4.2853e-13	irg-5	other
WBGene00016319	1591.09	1.57222	0.195017	6.77995e-17	8.81232e-15	C32D5.12	other
WBGene00199440	7.39006	1.57086	1.20247	0.00716019	NA	F38E9.8	other
WBGene00020672	1932.18	1.57008	0.203487	1.06435e-15	1.13188e-13	T22B7.3	other
WBGene00017307	995.79	1.56935	0.172149	7.06927e-21	1.60797e-18	F09F9.2	other
WBGene00201329	17.4093	1.56835	0.589254	0.000522822	0.00340448	F02C12.9	other
WBGene00196428	22.8985	1.56567	0.550009	0.000302228	0.00221161	Y37E3.27	other
WBGene00077497	9.64709	1.56421	0.875634	0.00379512	0.0161268	K06A4.10	other
WBGene00012629	165.918	1.55993	0.27372	1.01049e-09	3.94958e-08	slc-36.3	other
WBGene00012822	99.0573	1.55918	0.265948	3.94522e-10	1.69256e-08	Y43F8B.12	IPR
WBGene00007181	5.42018	1.55663	1.72525	0.0100487	NA		other
WBGene00170673	12.7684	1.55178	0.87645	0.0037222	0.0159119	21ur-15418	other
WBGene00001387	1771.3	1.55163	0.223623	3.64811e-13	2.65534e-11	far-3	other
WBGene00020105	44.102	1.55104	0.381167	3.85538e-06	6.14797e-05	R148.7	other
WBGene00006947	1944.92	1.54932	0.17769	2.56782e-19	4.67257e-17	wrt-1	other
WBGene00017577	803.458	1.54893	0.248645	4.05209e-11	2.10003e-09	F18F11.4	other
WBGene00012346	395.751	1.54337	0.191602	7.19746e-17	9.20882e-15	W08G11.1	other
WBGene00022591	1885.39	1.5393	0.192737	1.25857e-16	1.53818e-14	cuti-1	other
WBGene00284848	24.8264	1.53872	0.606016	0.00067058	0.0041116	M02E1.4	other
WBGene00014456	36.618	1.53547	0.477901	9.70674e-05	0.000873927		other
WBGene00044395	678.589	1.53478	0.167289	4.16199e-21	9.60012e-19	R12C12.10	other
WBGene00194815	50.306	1.53364	0.384038	5.28595e-06	8.05283e-05	Y43F8B.23	other
WBGene00017659	1446.44	1.53155	0.180266	1.80686e-18	2.98898e-16	F21C10.10	other
WBGene00016556	109.397	1.53046	0.26862	1.08505e-09	4.2201e-08	math-21	IPR
WBGene00173077	21.453	1.53028	0.634302	0.000998619	0.00566876	21ur-7162	other
WBGene00012683	514.891	1.52996	0.193339	2.28702e-16	2.73391e-14	asp-17	other
WBGene00198523	9.51919	1.52985	1.04391	0.00587155	0.0226202	C14F5.9	other
WBGene00196620	5.16167	1.52478	1.67693	0.0106461	NA	T11F9.24	other
WBGene00019640	149.828	1.52324	0.228916	2.6336e-12	1.6462e-10	dos-2	other
WBGene00000272	103.445	1.5213	0.261808	5.64987e-10	2.36789e-08	bro-1	other
WBGene00050943	554.381	1.52084	0.195153	6.05201e-16	6.56871e-14	ZC412.10	other
WBGene00023416	483.232	1.51661	0.256055	2.80371e-10	1.25113e-08	spi-1	other
WBGene00010822	1076.17	1.51609	0.170253	4.9655e-20	1.00395e-17	M01G12.9	other
WBGene00198831	6.00893	1.51564	1.55453	0.00980367	NA	F13H6.18	other
WBGene00023304	11.9649	1.5142	0.894852	0.00433055	0.0178643		other
WBGene00200930	5.0587	1.51346	1.6062	0.010689	NA	F17E5.5	other
WBGene00009024	196.978	1.51231	0.241098	3.204e-11	1.70918e-09	F21G4.3	other
WBGene00220187	4.50535	1.51116	2.18606	0.012036	NA	Y62F5A.16	other
WBGene00000235	10787.8	1.51104	0.163159	1.93924e-21	4.81196e-19	baf-1	other
WBGene00008712	432.405	1.50538	0.30189	5.20955e-08	1.36726e-06	F11E6.9	other
WBGene00003703	329.131	1.50437	0.270599	2.37877e-09	8.39594e-08	nhr-113	other
WBGene00012027	102.472	1.50157	0.322477	2.67835e-07	5.95161e-06	fbxa-127	other
WBGene00044059	59.8155	1.4999	0.345574	1.22307e-06	2.25821e-05	T27C5.12	other
WBGene00044571	76.8812	1.49929	0.306233	8.3799e-08	2.10389e-06	C46F4.3	other
WBGene00015829	461.56	1.49886	0.181178	1.23426e-17	1.87163e-15	math-15	IPR
WBGene00012123	432.372	1.49841	0.274212	4.07132e-09	1.35796e-07	T28D6.3	other
WBGene00017333	52.2445	1.49642	0.415098	2.48956e-05	0.000287528	ugt-38	other
WBGene00022761	26.052	1.49568	0.548577	0.000432692	0.00292094	ZK546.4	other
WBGene00198254	11.2059	1.49436	0.771819	0.00302969	0.0135087	C02B4.9	other
WBGene00000287	155.699	1.49334	0.240736	5.18045e-11	2.61852e-09	cal-3	other
WBGene00020555	7.89614	1.49201	1.09306	0.00694711	NA	nhr-219	other
WBGene00014978	45.5863	1.49117	0.373803	5.50724e-06	8.35112e-05		other
WBGene00001772	780.624	1.49095	0.163516	7.2914e-21	1.63577e-18	gst-24	other
WBGene00000120	2220.89	1.48973	0.151518	7.9283e-24	2.76259e-21	aly-1	other
WBGene00196563	36.504	1.48693	0.431378	4.43108e-05	0.000461041	ZK675.6	other
WBGene00219208	872.646	1.48617	0.263594	1.52765e-09	5.73814e-08	B0365.9	other
WBGene00185095	66.9126	1.48435	0.383856	8.95969e-06	0.00012435	W09C2.7	other
WBGene00009997	78.9549	1.48342	0.358943	2.9243e-06	4.81319e-05	F53F4.15	other
WBGene00000623	259.708	1.48316	0.236536	3.25201e-11	1.72916e-09	col-46	other
WBGene00000624	87.4196	1.47734	0.402488	1.91401e-05	0.000231848	col-47	other
WBGene00014046	409.718	1.47495	0.192999	1.96894e-15	2.00282e-13	clec-60	other
WBGene00020863	116.125	1.47384	0.290623	3.52242e-08	9.74437e-07	T27E4.5	other
WBGene00017388	74.8793	1.46878	0.314626	2.6491e-07	5.91179e-06	F11G11.13	other
WBGene00001962	83.4261	1.46693	0.298341	7.91797e-08	1.99804e-06	hlh-19	other
WBGene00194918	8.12985	1.46668	1.00106	0.00652783	NA	K08D8.9	IPR
WBGene00044024	223.372	1.46646	0.280844	1.58893e-08	4.74851e-07	C35A5.11	other
WBGene00007770	87.1099	1.46522	0.326766	6.3376e-07	1.27312e-05	nhr-259	other
WBGene00045401	113.527	1.46504	0.304101	1.27409e-07	3.05501e-06	eol-1	IPR
WBGene00008292	154.549	1.46201	0.318469	3.84805e-07	8.20566e-06	C54C8.4	other
WBGene00021389	2594.25	1.46054	0.215518	1.17885e-12	7.87998e-11	Y38A10A.2	other
WBGene00167978	7.07983	1.45839	1.23635	0.00876438	NA	21ur-7318	other
WBGene00017420	786.707	1.45572	0.258076	1.54832e-09	5.80248e-08	F13B9.2	other
WBGene00044374	14.2857	1.45365	0.786664	0.00345551	0.0150108	C17F4.12	other
WBGene00018414	53.9064	1.45235	0.373255	8.30377e-06	0.000116431	nstp-8	other
WBGene00007895	46.8088	1.45224	0.501206	0.000270992	0.00203207	C33D3.4	other
WBGene00020753	11.1428	1.4513	0.795655	0.0037984	0.0161365	T24A6.16	other
WBGene00011078	124.694	1.44972	0.295375	8.22421e-08	2.06894e-06	R07B1.6	other
WBGene00012635	158.093	1.4456	0.262372	3.29686e-09	1.12485e-07	Y38H8A.1	other
WBGene00010680	38.1448	1.44515	0.415096	4.06061e-05	0.000429591	K08F4.12	other
WBGene00014194	504.135	1.4435	0.248206	5.65492e-10	2.36789e-08	ZK1037.6	other
WBGene00174737	8.80688	1.44062	1.01377	0.00688351	0.0255626	21ur-12714	other
WBGene00018353	226.866	1.43972	0.287433	4.99689e-08	1.31355e-06	fbxa-182	IPR
WBGene00009130	12.8377	1.43904	0.923225	0.00537367	0.02116	F25H5.8	other
WBGene00016040	41.6948	1.43816	0.422804	5.44306e-05	0.000545205	C24A11.1	other
WBGene00020250	274.946	1.42548	0.277324	2.51696e-08	7.23163e-07	T05C1.3	other
WBGene00009907	69.101	1.42491	0.370909	1.03376e-05	0.000139916	F49H6.3	other
WBGene00022546	44.061	1.42374	0.403574	3.46778e-05	0.000377932	ZC196.2	IPR
WBGene00018903	58.2568	1.42099	0.366913	9.46646e-06	0.00013017	F55G1.7	other
WBGene00012165	37.9576	1.42025	0.501118	0.000342096	0.00242533	cutl-6	other
WBGene00006627	617.221	1.41627	0.178834	2.37642e-16	2.82019e-14	tsp-1	other
WBGene00015080	152.796	1.41438	0.253083	2.14569e-09	7.65578e-08	B0244.5	other
WBGene00014099	210.462	1.41408	0.232738	1.18048e-10	5.65287e-09	ZK836.3	other
WBGene00050974	32.1028	1.41296	0.433828	9.17452e-05	0.000835657		other
WBGene00219833	7.32783	1.41022	1.09597	0.00846171	NA	C26C6.12	other
WBGene00021850	976.921	1.40465	0.249209	1.64848e-09	6.09418e-08	Y54F10AM.6	other
WBGene00001763	40.8937	1.40422	0.413093	5.66665e-05	0.000563465	gst-15	other
WBGene00010880	30.2833	1.40336	0.498055	0.000362224	0.0025351	M05D6.8	other
WBGene00044445	1891.01	1.40305	0.213285	4.67458e-12	2.78384e-10	C02F5.14	other
WBGene00049680	14.8682	1.4015	0.733291	0.00328765	0.0144116	21ur-863	other
WBGene00013592	243.114	1.39931	0.252635	2.9105e-09	1.0056e-07	Y81G3A.4	other
WBGene00014311	26.3639	1.39577	0.53217	0.000637953	0.00394851	F08G2.10	other
WBGene00000726	1306.02	1.39294	0.235384	3.16354e-10	1.39648e-08	col-153	other
WBGene00020759	43.5198	1.3927	0.390439	3.13358e-05	0.00034628	T24C4.3	other
WBGene00020080	149.652	1.39182	0.248763	2.16717e-09	7.71558e-08	math-37	IPR
WBGene00009371	191.524	1.38941	0.254077	4.35253e-09	1.44587e-07	F33H2.8	other
WBGene00045415	30.2394	1.38934	0.534408	0.000662359	0.00406881	Y43F8B.15	IPR
WBGene00015518	209.789	1.38688	0.255702	5.69728e-09	1.84032e-07	C06E1.1	other
WBGene00020381	362.479	1.38584	0.189204	2.42488e-14	2.09012e-12		other
WBGene00020380	60.5308	1.3857	0.354855	8.17951e-06	0.000114983	T09B4.6	other
WBGene00014457	115.443	1.38484	0.319596	1.32224e-06	2.40126e-05		other
WBGene00011437	780.121	1.3841	0.176954	5.31201e-16	5.87803e-14	smoc-1	other
WBGene00008625	9.69481	1.38394	0.878177	0.00596484	0.0229203	scl-14	other
WBGene00009806	396.884	1.38246	0.195963	1.75539e-13	1.34967e-11	F47B8.5	other
WBGene00014365	5.65473	1.38233	1.50584	0.0111884	NA		other
WBGene00284861	39.7455	1.3822	0.412486	6.73255e-05	0.000645835	C30G12.11	other
WBGene00008105	70.07	1.38098	0.345234	5.78869e-06	8.71337e-05	C45B11.2	other
WBGene00001069	3297.13	1.37631	0.233514	3.70906e-10	1.61982e-08	dpy-7	other
WBGene00012893	13.2846	1.37548	0.714036	0.00331426	0.0144972	Y45F10D.15	other
WBGene00002090	89.2099	1.37515	0.306523	6.83421e-07	1.3616e-05	ins-7	other
WBGene00013234	30.3835	1.37313	0.482195	0.000349442	0.00246567	fbxb-24	other
WBGene00007141	355.098	1.37129	0.216603	2.42157e-11	1.31318e-09	pitr-4	other
WBGene00022653	586.686	1.37094	0.173644	3.01883e-16	3.55678e-14	ZK105.1	other
WBGene00006544	89.1084	1.37085	0.31334	1.13016e-06	2.10087e-05	tbx-7	other
WBGene00018385	15.0834	1.36901	0.688121	0.00294212	0.0131981	F43C11.8	other
WBGene00008355	140.304	1.3684	0.31701	1.43096e-06	2.57526e-05	fbxa-141	other
WBGene00045379	132.499	1.36369	0.351666	9.43421e-06	0.000130024	C45B11.6	other
WBGene00018873	34.7385	1.36077	0.442419	0.000171307	0.00140556	F55C12.6	other
WBGene00013130	666.433	1.35822	0.199254	9.57369e-13	6.47885e-11	Y52B11B.1	other
WBGene00022612	75.2484	1.35734	0.341105	6.35694e-06	9.43003e-05	ZC449.2	other
WBGene00206354	661.005	1.35424	0.161779	6.0612e-18	9.36456e-16	F27E5.9	other
WBGene00200473	17.885	1.34835	0.646893	0.00239235	0.0112327	R12G8.4	other
WBGene00006598	96.3357	1.34796	0.309928	1.30118e-06	2.37298e-05	tor-2	other
WBGene00000252	152.708	1.34755	0.301367	7.51926e-07	1.47481e-05	bli-2	other
WBGene00012086	102.984	1.34676	0.276907	1.147e-07	2.77467e-06	clec-144	other
WBGene00195759	5.86418	1.34481	1.75121	0.0117089	NA	T02E9.10	other
WBGene00010545	569.056	1.34441	0.170963	3.98759e-16	4.50378e-14	cbp-2	other
WBGene00077770	1836.86	1.34388	0.157204	1.33122e-18	2.22464e-16	M04D5.3	other
WBGene00046879	11.3803	1.34345	0.825386	0.0057013	0.0221309	21ur-2172	other
WBGene00008851	5972.14	1.34239	0.223552	1.88552e-10	8.64964e-09	F15B9.8	other
WBGene00015828	186.818	1.3409	0.252836	1.11631e-08	3.44939e-07	math-14	IPR
WBGene00001242	1647.96	1.34075	0.264759	4.02512e-08	1.09169e-06	elo-4	other
WBGene00008831	291.555	1.34061	0.198756	1.58932e-12	1.0337e-10	F14H3.12	other
WBGene00019331	13.7056	1.34008	0.739398	0.00422385	0.0175302	dos-3	other
WBGene00012433	9298.55	1.33764	0.194784	6.83137e-13	4.74057e-11	Y11D7A.9	other
WBGene00004998	3375.16	1.33559	0.236261	1.58576e-09	5.92923e-08	spp-13	other
WBGene00000302	80.3575	1.33494	0.287799	3.43521e-07	7.43175e-06	cav-2	other
WBGene00013364	58.0997	1.33271	0.357499	1.7535e-05	0.000217106	Y60A3A.16	other
WBGene00044300	39.1781	1.3291	0.489544	0.000516917	0.00337273	D1022.9	other
WBGene00007868	1921.28	1.3283	0.183293	4.59079e-14	3.81641e-12	C32H11.5	other
WBGene00013614	35.0206	1.32388	0.512702	0.000758141	0.00454104		other
WBGene00020066	38.5796	1.32285	0.4302	0.000179638	0.00146002	dhhc-5	other
WBGene00011665	480.851	1.32272	0.252584	1.68196e-08	5.00827e-07	T09F5.1	other
WBGene00020484	65.8657	1.3197	0.353781	1.76425e-05	0.000217852	T13C5.3	other
WBGene00001719	816.849	1.31495	0.30139	1.23736e-06	2.27943e-05	grl-10	other
WBGene00022577	889.969	1.30706	0.233581	2.29339e-09	8.12963e-08	nstp-3	other
WBGene00008439	537.234	1.30472	0.176502	1.60337e-14	1.41937e-12	mfb-1	other
WBGene00004264	581.154	1.30355	0.170024	1.92792e-15	1.97334e-13	qua-1	other
WBGene00007871	1312.38	1.30265	0.202534	1.36512e-11	7.65636e-10	C32H11.8	other
WBGene00010945	844.096	1.30207	0.167568	8.7039e-16	9.31659e-14	chil-13	other
WBGene00018110	10.7503	1.30079	0.845293	0.00666426	0.024935	F36H9.1	other
WBGene00011797	11.1484	1.29965	1.02108	0.00847846	0.0300254	T16G1.3	other
WBGene00014182	2455.04	1.29962	0.246135	1.31046e-08	3.98911e-07	ZK1025.2	other
WBGene00219727	48.7029	1.2987	0.40563	0.000121389	0.00105243	linc-39	other
WBGene00010327	336.587	1.29833	0.223806	6.9232e-10	2.82043e-08	F59C6.8	other
WBGene00016920	1600.28	1.29786	0.202346	1.52696e-11	8.4373e-10	C54E4.5	other
WBGene00012940	59.8108	1.29345	0.407137	0.000130327	0.00111595	Y47D3B.3	other
WBGene00195944	9.21706	1.28966	0.97888	0.00861855	0.0304522	F22A3.10	other
WBGene00015839	70.7886	1.28934	0.317339	4.80796e-06	7.41431e-05	math-10	IPR
WBGene00021335	7973.96	1.28926	0.200318	1.3312e-11	7.51763e-10	spp-23	other
WBGene00174712	85.7553	1.28838	0.331019	9.40947e-06	0.000129822	21ur-8653	other
WBGene00018293	1441.05	1.28483	0.244407	1.53186e-08	4.58634e-07	F41E6.12	other
WBGene00021428	23.9954	1.28483	0.517285	0.00104792	0.00587202	Y38F2AR.10	other
WBGene00008633	125.58	1.28177	0.249239	2.85191e-08	8.0703e-07	fbxa-18	other
WBGene00010801	282.244	1.28111	0.25844	7.41088e-08	1.8846e-06	M01B2.8	other
WBGene00007874	1363.6	1.28039	0.202374	2.76554e-11	1.48669e-09	C32H11.11	other
WBGene00044457	378.934	1.27996	0.18073	1.60135e-13	1.24883e-11	C18H7.11	other
WBGene00044166	98.1121	1.27982	0.274276	3.20179e-07	6.96358e-06	C54C6.7	IPR
WBGene00138711	1001.37	1.27601	0.189178	1.69619e-12	1.09364e-10	R07B1.13	other
WBGene00018289	35.6837	1.2745	0.531758	0.00126269	0.00680454	F41E6.8	other
WBGene00011264	7.21434	1.27446	1.1985	0.0112165	NA	R13H4.6	other
WBGene00019564	654.688	1.27401	0.170271	8.3353e-15	7.6261e-13	K09D9.1	other
WBGene00021860	55.3805	1.27314	0.327824	1.03118e-05	0.000139798	fbxa-9	other
WBGene00020453	264.992	1.27308	0.229126	2.95156e-09	1.01764e-07	fbxa-55	other
WBGene00016234	485.621	1.26745	0.211983	2.44938e-10	1.10506e-08	C29G2.6	other
WBGene00012146	202.104	1.26649	0.331569	1.29199e-05	0.000168598	VB0393L.2	other
WBGene00219295	9.98664	1.26589	0.885355	0.0080349	0.0288506	C34C12.12	other
WBGene00168706	11.0866	1.26533	0.815786	0.00687262	0.0255338	21ur-6390	other
WBGene00271650	15.7215	1.26462	0.68533	0.00427744	0.0177032	C17G10.14	other
WBGene00219610	10.0524	1.26302	0.909574	0.00842293	0.02989	anr-51	other
WBGene00010004	15.3697	1.26176	0.631981	0.00326987	0.0143529	F53H2.1	IPR
WBGene00000710	37.6586	1.26136	0.395539	0.000133545	0.0011391	col-137	other
WBGene00194742	42.7814	1.26072	0.377175	7.86715e-05	0.00073834	F37C12.21	other
WBGene00022346	1113.84	1.26067	0.180891	3.58795e-13	2.63152e-11	pals-17	other
WBGene00015937	11.8447	1.25989	0.942676	0.00853391	0.0301857	C17H12.12	other
WBGene00044043	664.553	1.25903	0.184059	8.97692e-13	6.10021e-11	Y46G5A.38	other
WBGene00006628	1186.17	1.25601	0.170045	1.73968e-14	1.52357e-12	tsp-2	other
WBGene00010655	45.9891	1.25583	0.463592	0.0005821	0.00368783	K08D8.1	other
WBGene00005529	10.6528	1.25293	1.1264	0.0100408	0.0342301	sri-17	other
WBGene00044631	501.328	1.2518	0.220942	1.61291e-09	6.00333e-08	bus-18	other
WBGene00012261	132.001	1.24882	0.278546	7.76299e-07	1.51351e-05	lpr-3	other
WBGene00000979	341.275	1.2469	0.277132	7.12578e-07	1.40771e-05	dhs-16	other
WBGene00009595	3264.67	1.24334	0.160773	1.24509e-15	1.29878e-13	cbp-3	other
WBGene00013809	6.60057	1.23882	1.31209	0.0123812	NA	Y116A8C.33	other
WBGene00010656	31.2022	1.23691	0.473673	0.000772914	0.00461466	K08D8.2	other
WBGene00021586	19.9852	1.23533	0.896104	0.00806341	0.0289276	clec-75	other
WBGene00000492	258.168	1.23409	0.230907	1.01729e-08	3.17338e-07	che-13	other
WBGene00016743	11.5958	1.23234	0.814897	0.00746792	0.027275	srb-15	other
WBGene00197366	15.2633	1.22949	0.768175	0.00652581	0.0245799	F22A3.12	other
WBGene00009108	82.2324	1.22917	0.379979	0.000115839	0.00101232	F25D1.3	other
WBGene00016132	99.262	1.22801	0.359721	6.24092e-05	0.000608741	C26B9.2	other
WBGene00019579	985.235	1.22798	0.165383	1.33913e-14	1.1919e-12	oac-57	other
WBGene00001479	7845.44	1.22748	0.196257	4.60024e-11	2.3617e-09	fmo-4	other
WBGene00013673	241.154	1.22345	0.210822	7.39355e-10	2.99713e-08	Y105E8A.13	other
WBGene00012922	83.8314	1.2218	0.272682	8.19742e-07	1.57706e-05	Y47D3A.1	other
WBGene00235114	345.741	1.22087	0.227466	9.04615e-09	2.83654e-07	ZK105.13	other
WBGene00020522	191.617	1.2192	0.218806	2.88165e-09	9.99666e-08		other
WBGene00017960	16.4264	1.21905	0.628164	0.00379092	0.0161131	F31F4.11	other
WBGene00195377	16.1039	1.21749	0.838557	0.00779584	0.0281465	F45B8.6	other
WBGene00044661	66.316	1.21666	0.361724	7.76591e-05	0.000732196	fbxa-143	other
WBGene00019476	338.654	1.21553	0.218149	2.88723e-09	9.99666e-08	timp-1	other
WBGene00219882	58.5219	1.21168	0.440268	0.00053866	0.00347719	F08B6.7	other
WBGene00008708	211.671	1.21059	0.24461	8.43026e-08	2.11105e-06	F11E6.4	other
WBGene00201814	8.88488	1.20999	1.22819	0.0117337	0.0388837	F30H5.8	other
WBGene00012545	1195.02	1.20936	0.213226	1.63803e-09	6.06923e-08	Y37D8A.3	other
WBGene00200160	35.6307	1.20865	0.4401	0.000560212	0.00357824	T28B11.17	other
WBGene00020728	35.194	1.20835	0.471155	0.000909502	0.00527067	T23E1.1	other
WBGene00020888	21.9216	1.20813	0.576804	0.00273113	0.012452	T28C12.1	other
WBGene00009957	1554.42	1.20812	0.206505	5.70904e-10	2.37906e-08	F53B2.8	other
WBGene00013556	20.9078	1.20798	0.64031	0.00413681	0.0172344	Y75B8A.23	other
WBGene00173659	13.9325	1.20773	0.97815	0.00976121	0.0334994	21ur-13665	other
WBGene00012959	120.857	1.20753	0.242357	7.12867e-08	1.81848e-06	Y47H10A.3	other
WBGene00016386	70.1319	1.20646	0.45958	0.000758642	0.00454104	tag-272	other
WBGene00000778	801.818	1.20611	0.217364	3.3268e-09	1.1327e-07	cpn-2	other
WBGene00199162	45.652	1.20426	0.555492	0.00226153	0.0107541	ZK131.12	other
WBGene00045515	8.23403	1.2036	1.09411	0.0117288	NA	nhr-291	other
WBGene00012642	11.2404	1.20035	0.859543	0.00876793	0.0308469	Y39A1A.2	other
WBGene00020364	40.8935	1.19919	0.387687	0.000197056	0.00156888		IPR
WBGene00020149	5319.44	1.19753	0.191384	4.78866e-11	2.43552e-09	T01D1.4	other
WBGene00007264	538.833	1.19706	0.207651	9.60614e-10	3.76363e-08	C02F4.4	other
WBGene00005551	9.5612	1.19407	1.04759	0.0112734	0.0376631	sri-39	IPR
WBGene00015055	315.381	1.19397	0.21844	5.42095e-09	1.758e-07	pitr-3	other
WBGene00219822	1593.5	1.19364	0.244358	1.18023e-07	2.84663e-06	C17H12.36	other
WBGene00007632	12.4216	1.19339	0.872683	0.0091195	0.0317901	C16C10.13	other
WBGene00020574	323.166	1.18979	0.23349	4.02583e-08	1.09169e-06	T19D7.6	other
WBGene00077714	95.1489	1.18912	0.312825	1.52642e-05	0.000193485	R102.11	other
WBGene00198692	14.4258	1.18709	0.708386	0.00613402	0.0234111	C09H10.13	other
WBGene00022619	24.7378	1.18469	0.539685	0.00234079	0.0110444	ZC477.4	other
WBGene00201851	9.91095	1.18334	0.943767	0.0105208	0.0355623	B0496.19	other
WBGene00003057	13142.3	1.18256	0.23433	6.63859e-08	1.7014e-06	lon-3	other
WBGene00169592	13.6115	1.18243	0.808	0.00819323	0.0292078	21ur-9006	other
WBGene00008222	298.102	1.18195	0.203659	7.82597e-10	3.11839e-08	C50B6.9	other
WBGene00007869	380.47	1.18094	0.219672	9.05851e-09	2.83654e-07	C32H11.6	other
WBGene00012961	1473.51	1.17963	0.165815	1.40482e-13	1.10609e-11	Y47H10A.5	other
WBGene00013898	1456.57	1.17856	0.204019	9.14791e-10	3.62749e-08	ZC443.3	other
WBGene00009964	1300.39	1.1771	0.17782	4.47066e-12	2.7117e-10	fip-6	other
WBGene00021050	24187	1.17649	0.224706	1.29668e-08	3.95452e-07	W05H9.3	other
WBGene00020083	181.679	1.1761	0.271963	1.74347e-06	3.0868e-05	R57.2	other
WBGene00173248	23.4886	1.17604	0.593097	0.00357308	0.0153828	21ur-14745	other
WBGene00198128	5.86602	1.17564	1.44249	0.0139629	NA	F59G1.11	other
WBGene00015335	849.47	1.17274	0.176242	3.53894e-12	2.17884e-10	acdh-6	other
WBGene00013845	764.167	1.16973	0.168007	4.18949e-13	3.00926e-11	fbxa-37	other
WBGene00010027	14.578	1.1687	0.762055	0.00765284	0.0277445	F54B11.4	other
WBGene00002993	15.7136	1.16757	0.702837	0.00655162	0.0246487	lin-4	other
WBGene00016329	282.075	1.16615	0.224461	2.44401e-08	7.04675e-07	osr-1	other
WBGene00015479	957.997	1.16553	0.190215	1.10572e-10	5.31035e-09	wht-1	other
WBGene00219314	59.1551	1.16261	0.319425	3.02125e-05	0.00033751	C05B5.17	other
WBGene00017806	67.0455	1.16219	0.342855	7.41074e-05	0.000704386	F26A1.8	other
WBGene00007404	392.662	1.16202	0.19335	2.32099e-10	1.05002e-08	best-5	other
WBGene00001070	2820.79	1.16118	0.205534	1.94877e-09	7.04955e-08	dpy-8	other
WBGene00017949	98.433	1.16087	0.288382	6.39049e-06	9.46266e-05	F31D5.6	other
WBGene00019931	124.415	1.15928	0.281864	4.44869e-06	6.93869e-05	R07C12.1	other
WBGene00050947	232.332	1.15783	0.267657	1.76687e-06	3.11811e-05	K07C5.13	other
WBGene00021547	891.207	1.15663	0.158412	3.66883e-14	3.11318e-12	Y44E3A.1	other
WBGene00013367	30.4898	1.15653	0.485987	0.00153774	0.00796423	Y60A3A.23	other
WBGene00008875	525.078	1.15646	0.174783	4.66071e-12	2.78384e-10	F15H10.8	other
WBGene00013399	11.8275	1.15459	0.838098	0.00936481	0.0324218	Y62H9A.11	other
WBGene00008673	38.6864	1.15301	0.476976	0.00139467	0.00733951	F11A5.5	other
WBGene00011420	284.416	1.1523	0.209779	4.91528e-09	1.61318e-07	T04A11.5	other
WBGene00008579	137.514	1.14936	0.267423	2.00393e-06	3.46917e-05	F08G2.8	other
WBGene00015914	10.5324	1.14766	0.816422	0.00964092	0.0331603	C17F4.8	other
WBGene00018747	7.99942	1.14658	1.04511	0.012679	NA	F53C3.3	other
WBGene00018045	2090.99	1.14525	0.162559	2.40675e-13	1.80804e-11	F35D11.4	other
WBGene00019154	5565.11	1.14509	0.188814	1.69292e-10	7.85409e-09	glf-1	other
WBGene00001065	1173.56	1.14038	0.282122	6.17928e-06	9.19982e-05	dpy-3	other
WBGene00044514	154.045	1.13828	0.323747	4.87254e-05	0.00049936	R09E12.9	other
WBGene00014093	94.5185	1.13819	0.295258	1.35267e-05	0.000175055	ZK829.1	other
WBGene00011417	366.353	1.13794	0.201438	2.04647e-09	7.31771e-08	T04A11.2	other
WBGene00008727	78.5017	1.13763	0.320941	4.3735e-05	0.000456693	F13A7.12	other
WBGene00044738	56.618	1.1374	0.35684	0.00015367	0.00128074	folt-3	other
WBGene00019659	19.8546	1.13268	0.574696	0.00394843	0.0166017	K11H12.3	other
WBGene00004309	875.899	1.13141	0.178963	3.38614e-11	1.79465e-09	rap-3	other
WBGene00017308	71.1438	1.1308	0.312271	3.40916e-05	0.000372461	F09F9.3	IPR
WBGene00010958	331.761	1.13043	0.359322	0.000174791	0.00142913		other
WBGene00000655	391.098	1.12845	0.181518	6.63543e-11	3.29298e-09	col-79	other
WBGene00045139	7.11264	1.12821	1.29747	0.0140745	NA	F01D5.12	other
WBGene00003328	27.9577	1.12763	0.486523	0.0018936	0.00934361	mir-235	other
WBGene00219294	122.257	1.1262	0.351831	0.000148944	0.00125026	F43G6.16	other
WBGene00020014	1461.19	1.12505	0.2619	2.11547e-06	3.60887e-05	R11G11.6	other
WBGene00003092	631.348	1.1224	0.223033	6.13812e-08	1.58306e-06	lys-3	other
WBGene00011159	13.6751	1.11741	0.817712	0.010195	0.0346757	chil-17	other
WBGene00012032	1001.37	1.11667	0.169899	6.57264e-12	3.80354e-10	T26C5.2	other
WBGene00015442	1447.51	1.11636	0.219658	4.72389e-08	1.24981e-06	C04F1.1	other
WBGene00010473	89.4292	1.11367	0.316316	5.01175e-05	0.000510115	hrg-2	other
WBGene00044660	44.2077	1.11354	0.3787	0.000352541	0.00248219		other
WBGene00011213	448.257	1.11252	0.203615	6.0217e-09	1.93747e-07	R10E8.8	other
WBGene00206509	58.3483	1.11056	0.381049	0.000385177	0.00265267		other
WBGene00003523	973.091	1.10967	0.216826	3.98334e-08	1.08544e-06	nas-4	other
WBGene00022146	1139.36	1.10961	0.195609	1.86723e-09	6.79549e-08	rml-5	other
WBGene00194848	22.0785	1.10895	0.530407	0.00324038	0.0142464	T27D12.6	other
WBGene00008509	480.593	1.10754	0.231999	2.29112e-07	5.16117e-06	F01G10.6	other
WBGene00021892	37.7295	1.10706	0.410615	0.000724119	0.00436953	Y54G2A.28	other
WBGene00019234	4508.39	1.10306	0.269411	5.20764e-06	7.95574e-05	ugt-8	other
WBGene00016783	91.1216	1.10268	0.322384	7.33538e-05	0.000699067	irg-2	IPR
WBGene00009874	18.689	1.10177	0.615062	0.00576567	0.0223015	F49C12.4	other
WBGene00021976	48.5311	1.09925	0.427602	0.0010245	0.00578162	Y58A7A.2	other
WBGene00014698	52.5053	1.09791	0.367221	0.000313491	0.00227472	C37A5.3	other
WBGene00007894	244.098	1.09375	0.236754	4.98072e-07	1.02992e-05	C33D3.3	other
WBGene00023515	12.9341	1.08991	0.767844	0.00999069	0.0341083	srz-97	other
WBGene00022070	44.7033	1.0896	0.392248	0.000593094	0.00374589	Y67D8C.6	other
WBGene00175027	475.39	1.08941	0.359011	0.000267232	0.00201124	W02F12.8	other
WBGene00015510	2818.86	1.08916	0.2036	1.18226e-08	3.6463e-07	erp-44.2	other
WBGene00201688	4.52587	1.08909	4.01422	0.0133469	NA	Y71A12B.31	other
WBGene00235263	11.989	1.08724	0.836868	0.0113017	0.0377487	Y66H1A.8	other
WBGene00019236	22646.4	1.08723	0.178271	1.41794e-10	6.73091e-09	H23N18.5	other
WBGene00044442	37.2503	1.08715	0.389606	0.000580348	0.00368243	T08A9.13	IPR
WBGene00017225	52.1843	1.08702	0.351532	0.000230451	0.00177605	fbxa-52	other
WBGene00048288	15.4633	1.08688	0.678622	0.00794597	0.0285804	21ur-1087	other
WBGene00044312	18.3991	1.08552	0.620737	0.00639971	0.0242107	K04C2.8	other
WBGene00195354	37.4087	1.08543	0.444131	0.00147181	0.00765685	ZK593.13	other
WBGene00045269	373.84	1.08484	0.217253	7.89531e-08	1.99539e-06	F46G11.6	other
WBGene00015919	351.486	1.08338	0.202571	1.20263e-08	3.70216e-07	C17G10.7	other
WBGene00043049	238.233	1.08273	0.228544	2.8474e-07	6.27616e-06	F32H2.11	other
WBGene00199288	11.4433	1.08179	0.888146	0.0123193	0.0403766	C47E12.18	other
WBGene00284854	39.2736	1.08094	0.375965	0.000454111	0.00303443	Y95D11A.5	other
WBGene00044803	91.9771	1.07957	0.34768	0.000219702	0.00171418	C02G6.3	other
WBGene00014944	19.0839	1.07777	0.579149	0.00536451	0.021129		other
WBGene00001905	1872.77	1.07658	0.209715	3.83278e-08	1.0479e-06	his-31	other
WBGene00022327	32.1293	1.07559	0.432393	0.00135524	0.00717812	fbxa-15	other
WBGene00196080	154.612	1.07544	0.345886	0.000214711	0.00168245	Y54G9A.12	other
WBGene00220186	30.0941	1.07539	0.549169	0.00442389	0.0181761	Y57G11C.1146	other
WBGene00018694	1130.51	1.07402	0.257111	3.79035e-06	6.06899e-05	F52E1.5	other
WBGene00013755	345.425	1.07363	0.18837	1.66924e-09	6.14318e-08	fbxa-115	other
WBGene00016094	433.116	1.07286	0.239475	9.80727e-07	1.85039e-05	C25E10.4	other
WBGene00219565	31.3046	1.07095	0.457868	0.00193687	0.00950843	linc-120	other
WBGene00020329	169.445	1.07038	0.249652	2.35594e-06	3.97355e-05	bath-26	other
WBGene00008892	22.2161	1.06945	0.534756	0.00415478	0.0172873	clec-246	other
WBGene00199824	6.4152	1.06778	1.87398	0.0142089	NA	Y57E12B.7	other
WBGene00219847	106.643	1.0676	0.332196	0.00015661	0.00130325	C34E11.20	other
WBGene00047154	12.8198	1.06331	0.883935	0.0126212	0.0411176	21ur-3648	other
WBGene00021407	724.128	1.06318	0.196003	8.07317e-09	2.55734e-07	Y38C1AB.5	other
WBGene00017128	1259.71	1.06171	0.160014	4.66221e-12	2.78384e-10	E04F6.9	other
WBGene00219453	13.6022	1.05963	0.699163	0.00941715	0.0325574	linc-97	other
WBGene00010457	212.36	1.05772	0.216478	1.40977e-07	3.34121e-06	K01C8.2	other
WBGene00009914	34.6882	1.0577	0.553458	0.00494356	0.0198482	F49H6.13	other
WBGene00003090	44879.5	1.05429	0.140953	1.13843e-14	1.03006e-12	lys-1	other
WBGene00016219	2457.08	1.05305	0.154968	1.57732e-12	1.03327e-10	pals-24	other
WBGene00011293	116.052	1.05269	0.326498	0.000153253	0.00127959	R102.6	other
WBGene00015376	98.0719	1.05191	0.289425	3.5765e-05	0.000387127	C03B1.5	other
WBGene00016105	108.826	1.05166	0.272747	1.50604e-05	0.000191493	C25F6.6	other
WBGene00007288	59.7316	1.05059	0.344683	0.000279662	0.00208467	C04A11.5	other
WBGene00044480	27.4109	1.05004	0.49692	0.00336818	0.0146899	ZK185.4	other
WBGene00015167	191.019	1.04971	0.211347	9.60588e-08	2.37278e-06	B0403.3	other
WBGene00008392	990.953	1.04878	0.247275	2.99258e-06	4.90586e-05	D1086.5	other
WBGene00022848	1623.77	1.04843	0.28531	3.05427e-05	0.000340271	ZK1055.7	other
WBGene00020455	1890.74	1.04629	0.182101	1.32587e-09	5.06032e-08	fbxa-59	other
WBGene00019618	52.5497	1.04501	0.34382	0.000290288	0.00214542	K10C2.2	other
WBGene00019411	1117.21	1.04443	0.171121	1.51533e-10	7.15176e-09	K05F1.10	other
WBGene00194915	209.566	1.04183	0.277871	2.31868e-05	0.000271236	JC8.16	other
WBGene00021403	702.065	1.04164	0.193746	1.08779e-08	3.38042e-07	Y38C1AB.1	other
WBGene00044787	21.1322	1.04076	0.522068	0.00446204	0.0183099		IPR
WBGene00235315	125.315	1.04063	0.348014	0.000332755	0.00237349	Y50D4A.10	other
WBGene00022887	1267.09	1.04054	0.214901	1.80766e-07	4.18727e-06	ZK1290.5	other
WBGene00016109	46.6676	1.04033	0.38194	0.000749366	0.00449372	C25G6.4	other
WBGene00001924	14682.5	1.03776	0.210094	1.11086e-07	2.70341e-06	his-50	other
WBGene00009891	35.067	1.03725	0.435153	0.00185571	0.00920716	scl-10	other
WBGene00271777	42.3525	1.03725	0.423083	0.00156305	0.00805984	Y48G8AR.8	other
WBGene00219423	59.6564	1.03716	0.46376	0.00258637	0.0119435	C23H5.15	other
WBGene00017200	13.3258	1.03697	0.902895	0.0137868	0.0439445	F07C4.6	other
WBGene00011616	36.2807	1.0354	0.51139	0.00414028	0.0172445	T08D10.3	other
WBGene00009345	112.287	1.03292	0.267691	1.55807e-05	0.000196887	F32H2.8	other
WBGene00044138	145.46	1.03217	0.311205	0.000116255	0.00101488	sssh-1	other
WBGene00018133	992.611	1.03199	0.268794	1.64906e-05	0.000206631	F37A4.3	other
WBGene00013852	4810.82	1.03126	0.193618	1.46851e-08	4.42091e-07	hhat-1	other
WBGene00014188	2624.62	1.0303	0.183087	2.70799e-09	9.41589e-08	ZK1025.8	other
WBGene00014259	1553.58	1.02582	0.168366	1.70706e-10	7.89731e-09	ZK1320.11	other
WBGene00000493	2108.17	1.02571	0.207173	1.06869e-07	2.61224e-06	che-14	other
WBGene00195904	10.4729	1.02557	0.91622	0.0147832	0.0464336	T24F1.8	other
WBGene00022357	228.307	1.02527	0.273512	2.39098e-05	0.000277907	kbp-4	other
WBGene00011624	1227.75	1.02523	0.205217	8.48958e-08	2.12265e-06	T08G5.3	other
WBGene00014759	59.5836	1.02493	0.373953	0.000726453	0.004382		other
WBGene00011278	3585.9	1.02436	0.171993	3.89737e-10	1.68409e-08	R74.2	other
WBGene00014183	5487.81	1.0238	0.336142	0.0002896	0.0021435	ZK1025.3	other
WBGene00015763	44.7611	1.0215	0.42898	0.00188789	0.00932671		other
WBGene00008234	124.875	1.01984	0.256164	9.62849e-06	0.000131955	C50F4.9	other
WBGene00022194	345.132	1.01879	0.365674	0.000635789	0.00394092	Y71H2B.4	other
WBGene00013046	578.98	1.01845	0.216294	3.62082e-07	7.77502e-06	Y50E8A.1	other
WBGene00014668	35.7588	1.01626	0.416849	0.00167631	0.00850396		other
WBGene00013548	319.964	1.01277	0.18669	8.7294e-09	2.74926e-07	lury-1	other
WBGene00000930	39.5842	1.01249	0.399576	0.00132205	0.00703416	dao-4	other
WBGene00199906	14.5895	1.01222	0.732576	0.0119602	0.0394903	T24D3.4	other
WBGene00012175	69.9253	1.01053	0.355479	0.000559064	0.00357314	W01C9.1	other
WBGene00044169	633.338	1.00884	0.193179	2.66028e-08	7.59015e-07	C06C3.10	other
WBGene00001714	4644.76	1.00855	0.206055	1.4329e-07	3.38136e-06	grl-5	other
WBGene00021079	158.406	1.00709	0.276057	3.67073e-05	0.000396019	W08A12.2	other
WBGene00001432	134.838	1.00559	0.292233	7.85198e-05	0.000737339	fkb-7	other
WBGene00019198	162.262	1.0049	0.271597	3.01958e-05	0.00033751	strm-1	other
WBGene00015103	2713.05	1.00423	0.187362	1.27036e-08	3.88146e-07	B0280.7	other
WBGene00010694	20.6756	1.00359	0.612817	0.00867953	0.0305819	bgnt-1.5	other
WBGene00195827	6.66552	1.00261	1.19839	0.017159	NA	Y34B4A.12	other
WBGene00001716	9075.25	1.00037	0.249952	9.84253e-06	0.000134438	grl-7	other
WBGene00194952	95.4295	0.998629	0.30632	0.000149237	0.00125208	ZK666.14	other
WBGene00305991	183.762	0.998486	0.274253	3.80387e-05	0.00040743		other
WBGene00008277	662.86	0.99846	0.202963	1.31104e-07	3.12986e-06	mltn-12	other
WBGene00017315	164.478	0.997391	0.243315	6.03121e-06	9.03689e-05	ugt-36	other
WBGene00012265	26.3076	0.996623	0.507716	0.00503826	0.0201395	W04G5.4	other
WBGene00019021	1937.34	0.995697	0.181555	6.45391e-09	2.06841e-07	F57H12.6	other
WBGene00011335	343.324	0.992938	0.179853	5.27821e-09	1.71851e-07	T01E8.8	other
WBGene00015300	471.156	0.992151	0.191468	3.4018e-08	9.45861e-07	C01F1.5	other
WBGene00015426	291.029	0.989415	0.257749	1.77607e-05	0.000218861	C04E6.12	other
WBGene00008763	282.995	0.988014	0.20204	1.54356e-07	3.62163e-06	F13G3.3	other
WBGene00021818	1189.37	0.987222	0.158379	7.42823e-11	3.66422e-09	Y53G8B.2	other
WBGene00011429	89.1345	0.986778	0.311498	0.000208578	0.0016437	T04C12.7	other
WBGene00017807	1891.13	0.986737	0.170467	1.12615e-09	4.34974e-08	F26A1.9	other
WBGene00012345	22.23	0.984802	0.503592	0.00528395	0.0208668	W08E3.4	other
WBGene00044161	21.9624	0.983957	0.520645	0.00596314	0.0229191	C47G2.8	other
WBGene00018459	21.3378	0.983411	0.572093	0.00797348	0.0286615	F45D11.14	other
WBGene00020400	13.5706	0.982928	0.905685	0.0153894	0.0477878	T10B11.4	other
WBGene00021162	16.8704	0.982695	0.668997	0.0114788	0.0381779	Y5H2A.1	other
WBGene00018619	340.966	0.982638	0.21476	7.20771e-07	1.42047e-05	F48G7.8	other
WBGene00018628	45.4976	0.981991	0.432643	0.00265036	0.0121731	F49D11.4	other
WBGene00021339	388.939	0.981535	0.188107	2.83426e-08	8.05613e-07	Y34F4.4	other
WBGene00011727	1017	0.981087	0.167869	8.21448e-10	3.26525e-08	T12A7.6	other
WBGene00044349	51.3128	0.979946	0.368405	0.000995357	0.00565809	Y71G12B.32	other
WBGene00019339	46.8763	0.979302	0.387485	0.00142268	0.00745577	K02F6.5	other
WBGene00019818	465.004	0.978519	0.254899	1.82526e-05	0.00022341	R02C2.7	other
WBGene00199739	17.2982	0.977667	0.640949	0.010791	0.0363257	C32A9.3	other
WBGene00007214	1009.03	0.977624	0.193257	6.64893e-08	1.7014e-06	C01A2.2	other
WBGene00001391	436.635	0.976275	0.193799	7.47635e-08	1.8983e-06	far-7	other
WBGene00044391	25.0773	0.9754	0.492306	0.00512412	0.0203846	C25H3.15	IPR
WBGene00200101	12.8332	0.97535	0.809587	0.0148121	0.0465066	R06C1.11	other
WBGene00045396	46.2795	0.975111	0.361988	0.000916238	0.00529659	ZC334.12	other
WBGene00001575	183.308	0.974968	0.238896	6.75379e-06	9.87561e-05	gei-18	other
WBGene00021520	164.251	0.973774	0.238308	6.65697e-06	9.7592e-05		other
WBGene00168777	6.78121	0.972845	1.49372	0.0161902	NA	21ur-14139	other
WBGene00009349	289.633	0.97238	0.224553	2.30146e-06	3.88968e-05	F32H5.3	other
WBGene00007325	360.8	0.971699	0.18888	4.27407e-08	1.15316e-06	C05C9.1	other
WBGene00009791	633.019	0.971321	0.186455	3.03456e-08	8.52436e-07	F46F3.3	other
WBGene00201082	16.8913	0.970846	0.692392	0.0126887	0.04128	F47C8.7	other
WBGene00017052	1308.53	0.969799	0.180337	1.21499e-08	3.7332e-07	D2024.4	other
WBGene00007599	928.994	0.96975	0.198472	1.62725e-07	3.80707e-06	C15A11.7	other
WBGene00197623	21.4766	0.969681	0.541524	0.00728477	0.0267375	B0240.5	other
WBGene00010501	265.524	0.968405	0.265694	3.95708e-05	0.000420539	K02C4.2	other
WBGene00017488	7.3417	0.968199	1.1559	0.0176942	NA	dct-7	other
WBGene00018510	1991.97	0.968121	0.165152	7.50389e-10	3.02432e-08	F46F11.7	other
WBGene00009229	107.095	0.96714	0.282608	8.99337e-05	0.000823278	F28G4.4	other
WBGene00023020	45.082	0.966583	0.704246	0.0125276	0.040913	F30H5.4	other
WBGene00011185	2172.33	0.965839	0.226044	2.9771e-06	4.89027e-05	R10D12.1	other
WBGene00001079	961.544	0.965444	0.196511	1.42998e-07	3.37976e-06	dpy-20	other
WBGene00018384	84.6349	0.96519	0.29038	0.000128287	0.00110055	F43C11.7	other
WBGene00017483	6386.92	0.96448	0.206174	4.60853e-07	9.62678e-06	lgc-22	other
WBGene00013613	34.7696	0.963913	0.444602	0.00349451	0.0151441	Y102A5C.4	other
WBGene00020631	104.851	0.963242	0.279312	8.26811e-05	0.000769357	T20F7.3	other
WBGene00011163	9.88023	0.961817	1.66597	0.0145332	0.0458504		other
WBGene00196923	9.86528	0.960581	0.946349	0.0174087	0.0525825	F57F4.5	other
WBGene00271646	33.925	0.960392	0.448452	0.00373868	0.015949	C26B2.15	other
WBGene00014094	514.318	0.959744	0.203731	3.93774e-07	8.35446e-06	ZK829.3	other
WBGene00014052	307.157	0.959046	0.284229	0.000107459	0.000952823	ZK669.2	other
WBGene00195519	29.1978	0.958881	0.784337	0.0145872	0.0459678	Y73B3A.23	other
WBGene00304189	53.3384	0.95845	0.462861	0.00431996	0.0178296		other
WBGene00219656	17.7332	0.955045	0.576533	0.00941632	0.0325574	anr-48	other
WBGene00011519	6.57478	0.953523	1.79897	0.0149736	NA	T06C12.12	other
WBGene00008900	1415.61	0.952649	0.180834	2.28039e-08	6.64518e-07	F16H6.10	IPR
WBGene00006658	86.6497	0.952564	0.284068	0.000117837	0.0010265	twk-3	other
WBGene00020981	475.176	0.95087	0.223395	3.29966e-06	5.36096e-05		other
WBGene00021726	13.8731	0.95061	0.711967	0.0140589	0.0446985	bath-10	other
WBGene00201783	35.2753	0.950402	0.404796	0.00238024	0.0111996	R10D12.19	other
WBGene00077684	47.7162	0.950096	0.369484	0.0013396	0.0071137	Y26D4A.21	other
WBGene00017329	1078.67	0.949586	0.215493	1.68341e-06	2.9934e-05	ugt-39	other
WBGene00017146	41.8784	0.947655	0.536495	0.00769691	0.0278334	EGAP1.1	other
WBGene00007950	1097.06	0.947203	0.154215	1.39481e-10	6.64034e-09	C35A5.6	other
WBGene00005818	49.0106	0.94646	0.346261	0.000866736	0.00506224	srw-71	other
WBGene00050070	19.1023	0.945872	0.635138	0.012018	0.0396047	21ur-2191	other
WBGene00000013	165.733	0.945306	0.327572	0.000546096	0.00351273	abf-2	other
WBGene00194674	266.252	0.944696	0.238044	1.14323e-05	0.000151914	F23D12.11	other
WBGene00018189	75.0546	0.944424	0.353845	0.00104006	0.00583923	nhr-181	other
WBGene00194717	69.318	0.944317	0.340029	0.000745403	0.00447488	ZC239.22	other
WBGene00010033	177.126	0.943681	0.263611	5.2727e-05	0.000532046	F54B11.10	other
WBGene00000651	214.798	0.943496	0.250446	2.56134e-05	0.00029478	col-75	other
WBGene00001783	341.416	0.943229	0.228407	5.80581e-06	8.7311e-05	gst-35	other
WBGene00016266	3935.16	0.942584	0.167963	3.41192e-09	1.15687e-07	idhg-2	other
WBGene00022329	446.687	0.942172	0.193692	1.90855e-07	4.38378e-06	fbxa-79	other
WBGene00044463	757.987	0.939885	0.240026	1.42157e-05	0.000181884	W09G12.10	other
WBGene00018571	68.4605	0.939468	0.30356	0.000290333	0.00214542	F47F2.3	other
WBGene00021731	63.6661	0.937153	0.360994	0.00126358	0.00680712	Y49G5A.1	other
WBGene00011399	2437.45	0.936417	0.156941	4.28361e-10	1.82689e-08	T03F6.3	other
WBGene00018702	2448.39	0.936117	0.168878	5.11102e-09	1.66739e-07	F52E4.5	other
WBGene00249826	45.9112	0.934269	0.378406	0.00179981	0.0089755	F42A9.18	other
WBGene00044897	119.222	0.933861	0.378883	0.0017946	0.00895767	M01D7.9	other
WBGene00013757	27.5143	0.933454	0.4929	0.00643602	0.0243031	fbxa-113	other
WBGene00008114	67.9687	0.933193	0.33538	0.000760917	0.00455133	C46C2.6	other
WBGene00022370	214.973	0.931834	0.242297	1.93278e-05	0.000233258		other
WBGene00008988	1205.74	0.931778	0.181493	4.85894e-08	1.28346e-06	F20G2.5	other
WBGene00021533	1227.58	0.929176	0.260479	5.67958e-05	0.000564066	Y42G9A.3	other
WBGene00021977	784.435	0.928933	0.209961	1.60985e-06	2.86882e-05	Y58A7A.3	other
WBGene00014150	1148.53	0.928806	0.189845	1.701e-07	3.96262e-06	ZK909.6	other
WBGene00006673	49.1942	0.928015	0.370819	0.00168624	0.00853386	twk-20	other
WBGene00010166	9.04732	0.92753	0.928348	0.0188679	0.0560671	gmd-2	other
WBGene00009447	906.608	0.927325	0.179766	4.29323e-08	1.15639e-06	F35H8.2	other
WBGene00000664	2349.82	0.926343	0.199578	5.84866e-07	1.18838e-05	col-89	other
WBGene00022847	1193.02	0.924817	0.167143	5.54063e-09	1.79326e-07	ZK1055.6	other
WBGene00012537	11.321	0.924795	0.758795	0.0168862	0.0512404	Y37A1B.4	other
WBGene00195254	15.5586	0.923763	0.623833	0.0129515	0.0419348		other
WBGene00020560	4206.56	0.923567	0.188154	1.57949e-07	3.70063e-06	T19C3.2	other
WBGene00012101	3279.99	0.922735	0.161572	1.98012e-09	7.14284e-08	zip-10	IPR
WBGene00007994	249.571	0.922567	0.283097	0.000172601	0.00141334	C37E2.2	other
WBGene00001902	13829.3	0.921226	0.197478	5.28235e-07	1.08407e-05	his-28	other
WBGene00004810	696.546	0.92119	0.16925	9.29261e-09	2.90429e-07	skr-4	IPR
WBGene00019508	277.045	0.920824	0.290726	0.000234301	0.00179726	K07H8.8	other
WBGene00219699	1012.06	0.920809	0.170881	1.24936e-08	3.83159e-07	linc-22	other
WBGene00011572	105.639	0.920624	0.272115	0.000112226	0.000988131	mam-5	other
WBGene00018829	411.446	0.918991	0.184796	1.14247e-07	2.77006e-06	F54E7.6	other
WBGene00006623	41.3459	0.918313	0.391058	0.00251923	0.011691	try-5	other
WBGene00005652	499.814	0.917995	0.200269	7.8429e-07	1.52004e-05	srr-1	other
WBGene00009593	219.516	0.917901	0.220764	5.37489e-06	8.17161e-05	mam-7	other
WBGene00003349	14.1226	0.917774	0.958515	0.0183604	0.05488	mir-255	other
WBGene00009904	4163.68	0.916477	0.200809	8.42007e-07	1.61659e-05	F49E12.12	other
WBGene00012866	608.382	0.91619	0.17785	4.5402e-08	1.21002e-06	afmd-2	other
WBGene00013758	867.347	0.915637	0.188247	2.00487e-07	4.58572e-06	fbxa-114	other
WBGene00010069	98.9547	0.915541	0.318761	0.000603331	0.00379299	F54F11.1	other
WBGene00016013	3578.09	0.915428	0.235961	1.56123e-05	0.000197134	ugt-66	other
WBGene00012856	43.1818	0.91488	0.3853	0.00240482	0.0112783	Y44A6D.6	other
WBGene00009028	12.6886	0.913573	0.704364	0.0161863	0.0496225	F21H7.2	other
WBGene00018354	81.6911	0.913261	0.314162	0.000542186	0.00349032	F42G2.5	IPR
WBGene00165821	12.1803	0.912659	0.811805	0.018183	0.0544395	21ur-9537	other
WBGene00044253	107.397	0.912647	0.299846	0.000356389	0.00250497	M117.6	other
WBGene00220033	28.3595	0.911502	0.449847	0.005283	0.0208668	M18.11	other
WBGene00009060	517.167	0.911367	0.237152	2.01449e-05	0.000241517	F22E12.3	other
WBGene00014562	986.641	0.910404	0.19953	8.79086e-07	1.67795e-05		other
WBGene00013013	60.3457	0.907634	0.358663	0.00160161	0.00822504	clec-145	other
WBGene00018992	110.204	0.90705	0.291663	0.000290431	0.00214542		other
WBGene00045275	611.48	0.906202	0.2157	4.57285e-06	7.09854e-05	F18E3.12	other
WBGene00022344	10.982	0.904884	0.937119	0.0194282	0.0574741	pals-40	other
WBGene00198706	22.2205	0.904169	0.528977	0.00961544	0.0330843	M79.11	other
WBGene00010646	562.579	0.903454	0.175158	4.49287e-08	1.20032e-06	K08C7.1	other
WBGene00009177	9438.72	0.903355	0.157428	1.76099e-09	6.45184e-08	F26H9.5	other
WBGene00015153	501.755	0.902073	0.183273	1.53833e-07	3.61451e-06	B0348.5	other
WBGene00012554	4915.46	0.900828	0.161276	4.27976e-09	1.42459e-07	Y37D8A.16	other
WBGene00020710	714.011	0.900601	0.192592	5.2e-07	1.06851e-05	T23B3.2	other
WBGene00016396	873.262	0.900423	0.173853	4.03292e-08	1.09169e-06	C34B2.11	other
WBGene00011984	83.4249	0.899856	0.276698	0.000184825	0.00149697	T24C2.5	other
WBGene00018228	11.6978	0.899444	0.805598	0.0187088	0.0557245	F40C5.1	other
WBGene00000422	53.1076	0.89942	0.391243	0.00295303	0.013229	ced-8	other
WBGene00002188	116.425	0.898251	0.281624	0.000228441	0.0017647	kgb-2	IPR
WBGene00011774	382.15	0.89675	0.181871	1.49225e-07	3.5113e-06	ttr-54	other
WBGene00021434	20.8225	0.896221	0.689012	0.0163499	0.0500305	Y39A3A.3	other
WBGene00021158	796.723	0.896111	0.180072	1.17559e-07	2.83962e-06	Y4C6B.4	other
WBGene00219306	66.7832	0.895899	0.441973	0.005353	0.0210888	linc-4	other
WBGene00016453	15.9173	0.895077	0.686585	0.0165638	0.050515	vet-2	other
WBGene00007470	27.6676	0.89504	0.461726	0.00654659	0.0246355	chil-5	other
WBGene00014453	575.119	0.894875	0.185444	2.51902e-07	5.64349e-06		other
WBGene00196872	8.50515	0.894421	0.959476	0.0204563	0.0598673	F40F9.15	other
WBGene00235110	94.8051	0.893429	0.314388	0.000695514	0.00423748	T14G12.12	other
WBGene00004400	743.359	0.892255	0.183698	2.16674e-07	4.90798e-06	rom-1	other
WBGene00017756	1262.15	0.891582	0.210743	4.1185e-06	6.50422e-05	F23F12.12	other
WBGene00197570	38.5609	0.889455	0.462552	0.00676676	0.0252321	F33D11.15	other
WBGene00001721	52.1572	0.889252	0.365052	0.00214154	0.0103092	grl-12	other
WBGene00017127	1109.37	0.888489	0.18999	5.34517e-07	1.09422e-05	E04F6.8	other
WBGene00001072	293.999	0.888373	0.234449	2.61085e-05	0.000299845	dpy-10	other
WBGene00007392	1429.68	0.888201	0.192085	6.82225e-07	1.36088e-05	fbxa-156	other
WBGene00021600	44.8849	0.887874	0.414285	0.00431174	0.0178049	Y46H3A.4	other
WBGene00020804	11.181	0.887203	0.835451	0.0197498	0.0582044	T25E4.2	other
WBGene00007552	937.581	0.886615	0.161024	6.87481e-09	2.19471e-07	C13C12.2	other
WBGene00009820	333.825	0.886066	0.19202	7.19247e-07	1.41917e-05	F47B10.9	other
WBGene00197990	8.25551	0.885084	1.07702	0.0204605	NA	T06F4.9	other
WBGene00011272	4997.47	0.88505	0.218723	9.49633e-06	0.000130362	dtmk-1	other
WBGene00000285	1683.29	0.88434	0.148439	4.90215e-10	2.07986e-08	cal-1	other
WBGene00305993	41.6561	0.883807	0.421163	0.00482717	0.0194476	H04D03.7	other
WBGene00021253	2437.6	0.882271	0.175377	9.16654e-08	2.28147e-06	Y22D7AL.15	other
WBGene00009094	234.616	0.881944	0.218651	9.85089e-06	0.00013444	F23H12.5	other
WBGene00012163	357.816	0.880925	0.212344	6.00737e-06	9.0094e-05	VZK822L.2	other
WBGene00001875	11636.2	0.880553	0.211747	5.72956e-06	8.64334e-05	his-1	other
WBGene00017466	24.737	0.87923	0.48105	0.00833539	0.0296442	F14F9.3	other
WBGene00022018	605.734	0.878326	0.190713	7.61073e-07	1.49092e-05	Y61A9LA.7	other
WBGene00014769	18.5649	0.87791	0.683727	0.0171302	0.0518821		other
WBGene00008834	8.02525	0.876998	1.11001	0.0200658	NA	F14H8.4	other
WBGene00007173	224.186	0.876597	0.274457	0.00023597	0.00180921	B0393.8	other
WBGene00007375	514.425	0.876294	0.221503	1.36635e-05	0.000176334	C06C3.4	other
WBGene00018256	399.445	0.875835	0.19855	1.89886e-06	3.30474e-05	cutl-28	other
WBGene00015135	316.726	0.875689	0.237198	3.91747e-05	0.000417957	cyp-23A1	other
WBGene00000722	696.305	0.874753	0.235678	3.60373e-05	0.000389377	col-149	other
WBGene00018251	220.547	0.874236	0.210912	6.15885e-06	9.17775e-05	F40H3.3	other
WBGene00010321	354.133	0.873988	0.273543	0.000234278	0.00179726	F59B10.5	other
WBGene00202126	7.64394	0.87377	1.82646	0.0148509	NA	Y51H7C.38	other
WBGene00000882	5273.96	0.873131	0.210506	6.31175e-06	9.37149e-05	cyn-6	other
WBGene00013840	158.65	0.871844	0.259148	0.000130833	0.00111946	fbxa-151	other
WBGene00014008	581.267	0.870561	0.212059	7.37632e-06	0.000105796	ZK596.3	other
WBGene00009839	55.6686	0.870453	0.359131	0.00230499	0.0109069	fbxa-188	IPR
WBGene00007174	715.601	0.869434	0.173888	1.10013e-07	2.68507e-06	mboa-1	other
WBGene00003664	114.221	0.869028	0.282285	0.00035206	0.00247986	nhr-74	other
WBGene00016762	393.483	0.868714	0.206861	4.95846e-06	7.61057e-05	ugt-24	other
WBGene00019342	48.7271	0.868616	0.345735	0.00184732	0.00917707	K02F6.8	other
WBGene00016133	1592.22	0.8674	0.188375	7.81408e-07	1.51804e-05	C26B9.3	other
WBGene00011594	547.996	0.866798	0.236116	4.33188e-05	0.000453312	T07G12.3	other
WBGene00199516	6.10929	0.866647	1.2603	0.0202508	NA	F28D1.20	other
WBGene00201646	7.93199	0.866272	0.984774	0.0217336	NA	ZC412.13	other
WBGene00020200	1452.2	0.865903	0.159313	1.0698e-08	3.33082e-07	T04A6.1	other
WBGene00047727	36.7008	0.865249	0.549384	0.012559	0.0409883	21ur-3861	other
WBGene00016196	2236.81	0.865216	0.194498	1.63413e-06	2.90893e-05	C28H8.5	other
WBGene00011762	250.061	0.863951	0.231082	3.36752e-05	0.000368649	T13H10.2	other
WBGene00019268	130.758	0.863206	0.330171	0.00140791	0.00739255	H41C03.1	other
WBGene00014166	94.224	0.86267	0.322122	0.0011887	0.00648049	ZK945.4	other
WBGene00014006	995.788	0.862533	0.168819	6.31254e-08	1.62293e-06	ZK596.1	other
WBGene00006956	596.575	0.862236	0.184231	5.54746e-07	1.1328e-05	wrt-10	other
WBGene00009561	721.073	0.860389	0.194285	1.80417e-06	3.17709e-05	F39D8.3	other
WBGene00005271	112.223	0.860156	0.279495	0.000361228	0.00253138	srh-48	other
WBGene00001990	421.395	0.859825	0.175278	1.81721e-07	4.20346e-06	hot-5	other
WBGene00017093	569.626	0.85771	0.176775	2.37801e-07	5.33489e-06	E02C12.8	other
WBGene00198393	5.90875	0.857559	1.50259	0.0183158	NA	K03A1.10	other
WBGene00021898	122.447	0.85728	0.238397	5.88068e-05	0.000579819	Y54G2A.36	other
WBGene00008510	970.374	0.856423	0.206795	6.48591e-06	9.55889e-05	lipl-7	other
WBGene00011894	154.749	0.856126	0.250396	0.000112201	0.000988131	ttr-23	other
WBGene00011772	183.164	0.853782	0.246428	9.52549e-05	0.000861872	T14G8.4	other
WBGene00271830	30.1918	0.852285	0.554608	0.0138498	0.0441194	W09G10.9	other
WBGene00020418	653.608	0.852195	0.192096	1.77097e-06	3.12197e-05	T10E9.8	other
WBGene00013665	36.8529	0.852061	0.438108	0.00710471	0.0262117	hlh-32	other
WBGene00008987	1272.77	0.851267	0.161758	2.83836e-08	8.05613e-07	F20G2.3	other
WBGene00015537	63.5852	0.851166	0.306055	0.000913046	0.00528746	C06E4.8	IPR
WBGene00001477	147.357	0.850915	0.310468	0.00101701	0.00575522	fmo-2	other
WBGene00016481	472.81	0.850001	0.331716	0.00166264	0.00844835	C36C5.12	other
WBGene00043998	27.5848	0.849431	0.469054	0.00923765	0.0321011	T21C12.8	other
WBGene00011365	274.818	0.849274	0.238371	6.73368e-05	0.000645835	T02C1.1	other
WBGene00012186	698.765	0.848901	0.193059	2.13412e-06	3.63689e-05	mlt-11	other
WBGene00044505	15.2499	0.848774	0.623708	0.0175728	0.0530096		other
WBGene00198182	46.6713	0.844707	0.348259	0.00244902	0.0114397	F56F3.11	other
WBGene00012938	388.434	0.843792	0.18725	1.30566e-06	2.37587e-05	Y47D3A.32	other
WBGene00199227	14.3584	0.843566	0.745491	0.0212691	0.0616939	F43E12.4	other
WBGene00201847	10.9862	0.843451	1.04238	0.021374	0.0618883	T28C12.13	other
WBGene00017783	282.5	0.843139	0.221283	2.62702e-05	0.000301068	F25E5.2	other
WBGene00044756	133.575	0.842318	0.263124	0.000246376	0.00188019	F58F12.4	other
WBGene00201625	162.59	0.841324	0.228934	4.50738e-05	0.000466608	F45D3.15	other
WBGene00195183	39.2471	0.840482	0.439395	0.00774281	0.0279911	R04A9.9	other
WBGene00009157	429.117	0.838242	0.183736	1.01419e-06	1.90913e-05	F26E4.2	other
WBGene00018224	20.5676	0.837631	0.544005	0.0144024	0.0455293		other
WBGene00008709	258.878	0.835178	0.214991	1.99124e-05	0.000238905	F11E6.6	other
WBGene00019357	709.597	0.834691	0.229091	5.13763e-05	0.000521954	cpg-8	other
WBGene00012383	2450.23	0.833082	0.180129	7.72274e-07	1.50745e-05	ttr-17	other
WBGene00044151	61.8428	0.832807	0.367807	0.00373437	0.015939	W04G3.12	other
WBGene00001984	2353.24	0.832034	0.181779	9.67846e-07	1.82819e-05	hog-1	other
WBGene00022495	171.989	0.831887	0.280315	0.000535411	0.00346578	fbxa-78	other
WBGene00013842	183.48	0.829877	0.209844	1.51081e-05	0.000191951		other
WBGene00000902	941.295	0.829575	0.169586	2.06871e-07	4.71199e-06	daf-6	other
WBGene00014462	29.1241	0.829373	0.526975	0.0139953	0.0445395		other
WBGene00021978	215.736	0.827647	0.212394	1.9325e-05	0.000233258	Y58A7A.4	other
WBGene00010018	254.577	0.826738	0.207504	1.35005e-05	0.000174947	fbxa-69	other
WBGene00270318	36.9721	0.825909	0.406577	0.00637373	0.0241347	F26G1.15	other
WBGene00019623	143.696	0.825538	0.271532	0.000438212	0.00294981	K10C9.1	other
WBGene00020034	109.207	0.825533	0.281815	0.000617196	0.0038539	R12E2.8	other
WBGene00007453	247.853	0.825056	0.198752	6.66226e-06	9.7592e-05	fbxa-98	other
WBGene00017805	34.1236	0.823026	0.416681	0.00718442	0.0264403	F26A1.7	other
WBGene00018899	287.416	0.822616	0.253111	0.00021835	0.00170526	F55G1.1	other
WBGene00021838	169.539	0.822256	0.250843	0.000198616	0.00158053	Y54E10BL.3	other
WBGene00044724	1689.58	0.822114	0.205752	1.29861e-05	0.000169326	R02E4.3	other
WBGene00022611	249.647	0.821173	0.194484	4.95335e-06	7.61057e-05	ZC449.1	other
WBGene00006272	11.4735	0.820767	0.913749	0.023411	0.0663096	str-245	other
WBGene00185092	137.642	0.82011	0.238148	0.000111611	0.000984836	K08D8.7	other
WBGene00017197	143.683	0.818483	0.354795	0.00343517	0.0149383	F07C3.9	other
WBGene00017570	239.178	0.814561	0.227176	6.69091e-05	0.000643813	F18E9.4	other
WBGene00003096	939.656	0.813648	0.254205	0.000263113	0.00198663	lys-7	other
WBGene00045153	10.312	0.813411	1.72694	0.0149456	0.0467464	F11A10.9	other
WBGene00011999	1566.24	0.812886	0.208571	1.98578e-05	0.0002386	T24F1.7	other
WBGene00200737	33.5698	0.811912	0.472871	0.0118762	0.0392606	Y40C5A.21	other
WBGene00000745	2059.17	0.811559	0.299913	0.00122651	0.00664016	col-172	other
WBGene00011023	89.3445	0.811224	0.297709	0.00117748	0.00643	R05A10.6	other
WBGene00015216	403.516	0.811045	0.213562	2.98973e-05	0.000334612	valv-1	other
WBGene00022012	825.822	0.810414	0.226359	6.891e-05	0.000659578	Y59H11AR.4	other
WBGene00007806	920.674	0.809761	0.186102	2.87385e-06	4.74925e-05	clec-230	other
WBGene00044163	2689.5	0.808677	0.197603	8.91193e-06	0.000123897	F49C5.11	other
WBGene00196931	6.88475	0.80847	1.21393	0.0213123	NA	B0001.10	other
WBGene00201401	14.5932	0.807728	0.702834	0.0230165	0.0654752	T28B11.22	other
WBGene00020675	28.8494	0.806801	0.487148	0.0132234	0.0425795	T22B11.1	other
WBGene00010835	336.907	0.80637	0.211894	2.91225e-05	0.000326894	M03B6.3	other
WBGene00018708	45.7487	0.805473	0.464041	0.0115696	0.0384565	oac-32	other
WBGene00013263	26941.8	0.805094	0.182527	2.14722e-06	3.6554e-05	txdc-12.1	other
WBGene00008290	595.694	0.804911	0.205335	1.84481e-05	0.000225208	bgnt-1.8	other
WBGene00008970	96.2929	0.804867	0.29002	0.00102279	0.00577594	F20C5.5	other
WBGene00007951	707.665	0.804118	0.246312	0.000216551	0.00169525	dmsr-8	other
WBGene00008150	3296.8	0.802775	0.188824	4.52853e-06	7.03641e-05	mam-2	other
WBGene00008333	667.025	0.800872	0.200546	1.37123e-05	0.000176824	C55A6.4	other
WBGene00001059	1208.52	0.800441	0.166261	3.24126e-07	7.03075e-06	dpf-6	other
WBGene00008693	40.4465	0.800233	0.378139	0.00564634	0.0219644	F11C1.4	other
WBGene00001185	57.5022	0.800054	0.334767	0.0029398	0.013194	egl-17	other
WBGene00011238	162.533	0.799282	0.222219	6.66886e-05	0.000642825	ugt-59	other
WBGene00165589	12.3402	0.797386	0.801425	0.0250998	0.0699199	21ur-11746	other
WBGene00206502	496.807	0.796922	0.28616	0.00101414	0.00574293	T01B7.13	other
WBGene00016119	678.803	0.79673	0.173011	9.04857e-07	1.71912e-05	C25H3.10	other
WBGene00021862	35.2472	0.796337	0.43752	0.0103535	0.0351346	fbxa-48	other
WBGene00206373	2422.09	0.796103	0.173788	1.01652e-06	1.91132e-05	C27A2.12	other
WBGene00011438	10.8414	0.795777	0.845279	0.0254676	0.070716	T04F3.3	other
WBGene00015455	39.6471	0.794918	0.524157	0.0164181	0.0501828	txt-9	IPR
WBGene00044723	79.282	0.794416	0.276608	0.000788627	0.00468464	K11H12.11	other
WBGene00044533	4195.08	0.793862	0.178338	1.88716e-06	3.28879e-05	F41F3.8	other
WBGene00169010	28.9548	0.792663	0.460737	0.012379	0.0405137	21ur-8524	other
WBGene00195004	779.495	0.792229	0.243646	0.000233469	0.0017934	K08D12.8	other
WBGene00007471	40.2449	0.791536	0.365191	0.00514784	0.0204676	chil-6	other
WBGene00022566	9.24688	0.791493	0.872262	0.025763	0.071403	ZC239.3	other
WBGene00006952	730.767	0.791037	0.230255	0.000122601	0.00106123	wrt-6	other
WBGene00000685	13785	0.790623	0.273333	0.000776568	0.00462973	col-111	other
WBGene00004798	272.509	0.790393	0.273016	0.000739481	0.00444585	sip-1	other
WBGene00008358	1943.79	0.789912	0.261045	0.000493371	0.00323456	nspc-18	other
WBGene00018650	6.35917	0.789613	1.10844	0.0239485	NA	F49F1.10	other
WBGene00012744	90.8266	0.789161	0.260452	0.000490112	0.00321964	Y40H7A.4	other
WBGene00022339	66.1659	0.788276	0.322063	0.00263932	0.0121412	Y82E9BR.6	other
WBGene00044630	333.521	0.787821	0.178727	2.32425e-06	3.92414e-05	bus-17	other
WBGene00018342	2457.74	0.787815	0.188341	6.38012e-06	9.45586e-05	F42A10.6	other
WBGene00009087	210.366	0.787806	0.301254	0.00167883	0.0085056	F23D12.3	other
WBGene00219886	53.7075	0.787069	0.572579	0.0197485	0.0582044	F09E10.15	other
WBGene00001941	5529.78	0.78694	0.190055	7.61838e-06	0.000108398	his-67	other
WBGene00044641	373.416	0.786188	0.183465	4.03943e-06	6.39785e-05	T01D1.8	other
WBGene00219609	170.725	0.785451	0.497065	0.0151899	0.0473479	linc-7	other
WBGene00020561	589.475	0.785252	0.240651	0.00022829	0.00176437	T19C3.3	other
WBGene00022325	178.796	0.784909	0.255944	0.000437643	0.0029486	fbxa-5	other
WBGene00015549	32.7145	0.784281	0.424958	0.0100855	0.0343603	C06G3.3	other
WBGene00007858	29.2761	0.784234	0.445641	0.011862	0.0392214	C31H5.7	other
WBGene00014843	662.907	0.784122	0.320822	0.00266501	0.012222		other
WBGene00173188	12.554	0.783647	0.805654	0.0257878	0.0714596	21ur-7501	other
WBGene00016520	69.0604	0.783599	0.331961	0.00334119	0.0146033	C39B5.2	other
WBGene00045481	32.1557	0.782617	0.456232	0.0127943	0.0415655	M153.5	other
WBGene00007798	12.0104	0.781782	0.718371	0.0255479	0.0708788		other
WBGene00007324	2216.41	0.779741	0.197619	1.75783e-05	0.000217432	C05B5.8	other
WBGene00015382	608.023	0.779228	0.216241	6.79304e-05	0.000650582	C03B1.14	other
WBGene00006726	767.287	0.779143	0.355254	0.00495673	0.0198962	ubl-5	other
WBGene00004802	89.2044	0.778764	0.263136	0.000626944	0.00389989	sir-2.3	IPR
WBGene00017243	168.823	0.778247	0.275131	0.00093364	0.0053701	F08C6.5	other
WBGene00011096	12.8485	0.777799	0.688326	0.025377	0.0705357	R07B7.12	other
WBGene00009216	367.607	0.777267	0.237477	0.00022384	0.00173654	F28D1.6	other
WBGene00015593	23.83	0.775796	0.679449	0.0246085	0.0687877	C08E3.1	IPR
WBGene00007598	118.662	0.774331	0.308167	0.00230425	0.0109066	C15A11.4	other
WBGene00010291	428.409	0.774038	0.217904	8.35754e-05	0.000775916	F58H10.1	other
WBGene00001961	48.9782	0.773967	0.375598	0.00676953	0.0252366	hlh-17	other
WBGene00017666	85.777	0.773419	0.286881	0.0013992	0.00735623	F21E9.2	other
WBGene00004920	5389.84	0.773021	0.305176	0.00216787	0.0103953	snr-7	other
WBGene00045048	57.3814	0.771736	0.330898	0.00365782	0.0156899	D1007.19	other
WBGene00002087	90.5306	0.770784	0.287052	0.00144573	0.00754757	ins-4	other
WBGene00002093	58.3915	0.770152	0.388583	0.00801636	0.0287966	ins-10	other
WBGene00009343	31.9235	0.770068	0.475141	0.0153686	0.0477322	F32H2.6	other
WBGene00022532	1306.8	0.768666	0.175442	2.73645e-06	4.55899e-05	ZC155.4	other
WBGene00001779	19.6983	0.768214	0.582881	0.0226754	0.0647298	gst-31	other
WBGene00011926	433.854	0.767644	0.199614	2.71364e-05	0.000309049	sptf-2	other
WBGene00009647	51.5901	0.767634	0.379989	0.00750021	0.0273505	phlp-2	other
WBGene00219416	12.9933	0.767467	0.8113	0.0271987	0.0744249	F23H12.21	other
WBGene00013221	42.036	0.766967	0.369413	0.00673182	0.0251189	Y54G11A.14	other
WBGene00219887	11.347	0.766083	1.02492	0.0239943	0.0674601	F09E10.16	other
WBGene00173360	11.3313	0.764026	0.970223	0.0253495	0.0704836	21ur-12231	other
WBGene00008655	4900.69	0.763757	0.200069	3.09344e-05	0.000343628	lips-3	other
WBGene00013081	281.88	0.763179	0.39434	0.00891627	0.0312613	txt-14	other
WBGene00022544	38.2338	0.763096	0.397499	0.00927281	0.0321739	ZC190.10	other
WBGene00022870	27.2138	0.763031	0.440221	0.0131028	0.042326	ZK1240.5	IPR
WBGene00018027	137.397	0.761885	0.287245	0.00161412	0.00827112	F35A5.5	other
WBGene00045413	6.83228	0.761799	1.04833	0.0255789	NA	C25F9.13	other
WBGene00001852	90.6884	0.761225	0.358211	0.0060386	0.0231332	hil-1	other
WBGene00201219	19.5667	0.76061	0.588718	0.0234286	0.0663251	W08D2.13	other
WBGene00001910	442.137	0.760136	0.22593	0.000168714	0.00138776	C50F4.6	other
WBGene00044394	144.03	0.759723	0.273025	0.00112415	0.00620079	B0034.7	other
WBGene00010881	255.351	0.759451	0.25305	0.000574845	0.00365743	M05D6.9	other
WBGene00018460	18.5687	0.758411	0.601808	0.0243704	0.0682737	F45D11.15	other
WBGene00010639	20.1628	0.758247	0.540332	0.021395	0.0619275	K07F5.15	other
WBGene00017529	56.1225	0.757959	0.339099	0.00481796	0.0194249		other
WBGene00009562	1523.78	0.757932	0.16662	1.29966e-06	2.37287e-05	flp-22	other
WBGene00015965	3837.47	0.757672	0.149812	1.03591e-07	2.53968e-06	ugt-48	other
WBGene00010330	916.473	0.757313	0.193878	2.17517e-05	0.000257575	F59D12.2	other
WBGene00168823	30.8359	0.757232	0.441513	0.0135957	0.0435132	21ur-8307	other
WBGene00020254	35.875	0.757172	0.433019	0.0129715	0.041983	T05C3.2	other
WBGene00001914	732.624	0.755659	0.185845	1.11917e-05	0.000149255	his-40	other
WBGene00007177	2228.14	0.75543	0.176155	4.28076e-06	6.71513e-05	oac-1	other
WBGene00045195	25.3983	0.755188	0.662887	0.0263381	0.0726038	F53F4.17	other
WBGene00271577	50.4102	0.753334	0.342745	0.00532923	0.0210052	B0244.16	other
WBGene00194682	78.6128	0.752743	0.275725	0.00133011	0.00707017	F40D4.17	other
WBGene00016749	540.011	0.752594	0.176537	4.84088e-06	7.45805e-05	C48E7.1	other
WBGene00010019	228.353	0.752134	0.257377	0.000748645	0.00449105	F54B8.4	other
WBGene00017705	64.3093	0.75198	0.329034	0.00430045	0.017776	F22E5.6	IPR
WBGene00020449	607.716	0.751346	0.182928	9.49007e-06	0.000130362	fbxa-54	other
WBGene00015294	1172.71	0.751235	0.204427	5.52015e-05	0.000551914	C01C10.2	other
WBGene00249815	79.9472	0.751009	0.356853	0.00656746	0.0246856	F20D12.12	other
WBGene00016767	113.156	0.750957	0.248016	0.000540329	0.00348216	C49C8.3	other
WBGene00002259	5072.86	0.750562	0.163807	1.11893e-06	2.08235e-05	lbp-7	other
WBGene00172412	21.9515	0.750412	0.551252	0.0229429	0.0653226	21ur-13424	other
WBGene00196992	11.2643	0.750027	0.806477	0.0285163	0.0771664	F54H5.8	other
WBGene00001879	22672.5	0.749597	0.204668	5.83362e-05	0.000576219	his-5	other
WBGene00008360	1091.77	0.749302	0.231866	0.000276352	0.00206376	nspc-19	other
WBGene00000487	20.5769	0.748434	0.575051	0.0239358	0.0673417	che-6	other
WBGene00020571	3277.9	0.748358	0.204078	5.73159e-05	0.000567854	lpr-7	other
WBGene00219888	40.9071	0.748308	0.372629	0.00813774	0.0290931	F09G2.14	other
WBGene00013349	283.973	0.74795	0.19468	2.88286e-05	0.000324709	Y59A8B.12	other
WBGene00044621	15892.6	0.746267	0.213821	0.000111748	0.000985515	bus-5	other
WBGene00020247	246.111	0.745586	0.213967	0.000114632	0.001004	T05B11.4	other
WBGene00018400	2814.07	0.744976	0.142796	4.59141e-08	1.22067e-06	F43H9.4	other
WBGene00007138	339.399	0.744577	0.236522	0.000370938	0.00257534	B0285.6	other
WBGene00220183	169.729	0.743323	0.220254	0.000170037	0.00139724	Y55F3BR.19	other
WBGene00000705	2044.88	0.742836	0.289745	0.00216718	0.0103953	col-131	other
WBGene00219362	177.393	0.742814	0.218042	0.000152601	0.00127638	ZK470.14	other
WBGene00019571	23.9992	0.742528	0.540696	0.0229628	0.0653678	K09E2.2	other
WBGene00016760	1199.53	0.741786	0.161525	1.0922e-06	2.04189e-05	C49A9.6	other
WBGene00011752	155.212	0.741567	0.273381	0.0014418	0.00753186	fbxa-2	other
WBGene00048727	9.79543	0.741374	0.877894	0.0287215	0.0775551	21ur-2971	other
WBGene00009926	2665.28	0.741237	0.201856	5.71722e-05	0.000566774	noah-2	other
WBGene00016789	20.549	0.739836	0.618782	0.0267093	0.0734539	djr-1.2	other
WBGene00008512	4599.03	0.739564	0.20651	8.09995e-05	0.000756288	F01G10.10	other
WBGene00017654	30.8519	0.739518	0.452638	0.0164482	0.0502374	F21C10.4	other
WBGene00002118	451.024	0.739485	0.292125	0.00238375	0.0112084	ins-35	other
WBGene00012492	18.4967	0.73948	0.534165	0.0231258	0.0656986	fbxb-7	other
WBGene00017828	685.511	0.73934	0.19205	2.85975e-05	0.000323217	F26F4.6	other
WBGene00018153	166.296	0.738929	0.231175	0.000321428	0.00231343	F37C12.10	other
WBGene00010205	203.303	0.738517	0.232656	0.000343977	0.0024355	F57F5.3	other
WBGene00011872	311.883	0.738484	0.196431	4.09749e-05	0.000432654	blos-1	other
WBGene00020465	54.0117	0.737671	0.327259	0.00487171	0.0195981	T12E12.6	other
WBGene00017428	1008.02	0.737304	0.172262	4.64028e-06	7.19591e-05	F13D11.3	other
WBGene00012295	202.221	0.736224	0.201442	6.20002e-05	0.000605473	nmat-1	other
WBGene00017041	1648.86	0.736041	0.197979	4.88343e-05	0.000500067	D2007.1	other
WBGene00219941	37.3781	0.735827	0.430492	0.0146077	0.0460147	F40F11.6	other
WBGene00001888	59510.5	0.735078	0.283529	0.00205127	0.00995959	his-14	other
WBGene00018260	529.772	0.733523	0.191358	3.10201e-05	0.000343951	cyp-33C7	other
WBGene00194905	61.7843	0.733395	0.372893	0.00917068	0.0319142	Y53F4B.51	other
WBGene00017868	189.525	0.732396	0.221507	0.000222873	0.00173149	slc-28.2	other
WBGene00015453	517.426	0.732314	0.185117	1.88332e-05	0.000228807	C04G6.2	other
WBGene00005017	36836.9	0.732054	0.216404	0.000171175	0.00140518	sqt-2	other
WBGene00049418	46.7614	0.731853	0.360925	0.00818225	0.0291919	21ur-5167	other
WBGene00019849	105.621	0.731756	0.266012	0.00132153	0.00703368	oac-40	other
WBGene00004017	4367.12	0.731675	0.187044	2.26504e-05	0.000265911	phg-1	other
WBGene00166811	14.9698	0.73015	0.7011	0.0298303	0.0798644	21ur-8662	other
WBGene00007899	239.203	0.72924	0.19626	4.98824e-05	0.00050867		other
WBGene00010666	276.228	0.728999	0.23072	0.000368247	0.0025652	K08E4.2	other
WBGene00020476	27.549	0.728915	0.608677	0.0272592	0.074535	T13B5.9	other
WBGene00271655	4.54614	0.727851	1.45463	0.0192168	NA	M110.13	other
WBGene00201166	17.449	0.727413	0.577694	0.0269399	0.0738647	B0350.79	other
WBGene00014136	433.681	0.726927	0.191554	3.67765e-05	0.000396503	ZK896.5	other
WBGene00013077	4953.71	0.72667	0.181265	1.62025e-05	0.000203801	ttr-24	other
WBGene00008359	3452.09	0.726658	0.227059	0.000321651	0.00231343	nspc-17	other
WBGene00008929	1095.31	0.726186	0.191906	3.82545e-05	0.000409474	F18A11.2	other
WBGene00022803	1202.33	0.725851	0.20301	8.56706e-05	0.000790883	ZK688.9	other
WBGene00018675	81.7824	0.725717	0.307554	0.0038592	0.0163102	F52C9.5	other
WBGene00012017	113.847	0.725207	0.275978	0.00189753	0.00936018	shpk-1	other
WBGene00009155	207.539	0.724419	0.273542	0.00180453	0.00898809	lhfp-4	other
WBGene00012480	18.1688	0.724176	0.610242	0.0286991	0.0775203	clec-104	other
WBGene00010972	106.208	0.7236	0.253096	0.000983384	0.0056017	R01H10.4	other
WBGene00219299	26.2962	0.723437	0.459603	0.0189773	0.0563539	C01G12.16	other
WBGene00219664	47.4569	0.723382	0.376836	0.0104637	0.0354203	linc-73	other
WBGene00018346	505.381	0.722795	0.179941	1.49013e-05	0.000189766	F42C5.4	other
WBGene00008287	28.3235	0.72265	0.499979	0.0225102	0.0643671	C54C6.5	other
WBGene00014464	23.3707	0.722119	0.495453	0.0222685	0.0638242		other
WBGene00077697	722.046	0.721334	0.196592	6.07008e-05	0.000594911	F58E6.13	other
WBGene00001731	233.174	0.720735	0.196863	6.24615e-05	0.000608888	grl-22	other
WBGene00235102	3636.31	0.720581	0.150584	4.51714e-07	9.47211e-06	dib-1	other
WBGene00018425	25.6086	0.720478	0.515527	0.023955	0.0673842	F44E7.3	other
WBGene00006984	1459.84	0.720311	0.166909	4.12663e-06	6.51078e-05	zig-7	other
WBGene00171559	24.8455	0.720217	0.502106	0.0230232	0.0654831	21ur-6898	other
WBGene00011728	36.1548	0.720097	0.395082	0.0126087	0.0411093		other
WBGene00008037	43.2874	0.719337	0.36904	0.00998289	0.034103	C40C9.4	other
WBGene00019480	1323.22	0.718747	0.201053	8.74008e-05	0.000804589	K07C11.8	other
WBGene00012808	17.4941	0.718385	0.659799	0.030818	0.0819232	Y43F8A.1	other
WBGene00010222	147.286	0.718268	0.255828	0.00115584	0.0063372	F57G12.2	other
WBGene00016099	378.578	0.717681	0.178522	1.49247e-05	0.000189916	C25E10.10	other
WBGene00010637	153.038	0.717652	0.252564	0.00104549	0.00586167	K07F5.12	other
WBGene00012081	19.0772	0.717136	0.689574	0.0310893	0.082493	T27C5.8	other
WBGene00043995	114.804	0.716854	0.252088	0.00105167	0.00588625	F40F12.9	other
WBGene00007393	947.476	0.716608	0.177126	1.34584e-05	0.00017465	fbxa-157	IPR
WBGene00044772	65.8155	0.715911	0.420765	0.015646	0.0483552	T23E7.6	other
WBGene00219720	26.1315	0.715393	0.516979	0.0246064	0.0687877	linc-2	other
WBGene00197059	5.20362	0.71535	1.31849	0.0203952	NA	T23H2.6	other
WBGene00000684	127.787	0.71422	0.282202	0.00255464	0.01183	col-110	other
WBGene00018562	1391.86	0.713867	0.154589	1.03094e-06	1.93398e-05	F47D12.6	other
WBGene00044389	587.452	0.713518	0.256925	0.00128469	0.00688686	C27D6.12	other
WBGene00009529	204.775	0.713258	0.220466	0.000299395	0.0021948	F38B2.2	other
WBGene00022016	32.2768	0.712629	0.556436	0.0273223	0.0746508	Y61A9LA.4	other
WBGene00015948	161.612	0.71186	0.314447	0.00505417	0.0201834	C18A11.2	other
WBGene00021040	87.1067	0.711598	0.309163	0.0046436	0.0188481		other
WBGene00008992	14.3708	0.711397	0.638925	0.0311868	0.0826851	F21A3.2	other
WBGene00012985	11.0356	0.710125	0.8721	0.0296511	0.0794625	Y48C3A.1	other
WBGene00045474	107.651	0.710005	0.267959	0.00186225	0.00923626	C49G9.2	other
WBGene00009953	527.922	0.709616	0.17409	1.20707e-05	0.000158648	F53A2.9	other
WBGene00020943	140.624	0.709288	0.268823	0.00192155	0.0094502	W02D7.8	other
WBGene00019780	3279.75	0.708533	0.238891	0.000699464	0.00425524	M60.4	other
WBGene00194692	262.322	0.708244	0.220044	0.00032163	0.00231343	T02C12.5	other
WBGene00020617	291.394	0.708036	0.298327	0.00390246	0.0164548	T20D4.11	other
WBGene00007146	1022.26	0.70802	0.177344	1.71463e-05	0.000213377	B0334.6	other
WBGene00017054	94.4134	0.707443	0.265274	0.00179199	0.00895012	gstk-2	other
WBGene00044054	58.1798	0.707276	0.383413	0.0125862	0.0410688		other
WBGene00020869	456.921	0.70645	0.338026	0.00760848	0.02763	T28A11.2	other
WBGene00015645	2210.71	0.706141	0.171834	1.05245e-05	0.000142094	lips-7	other
WBGene00012425	42.161	0.705823	0.398884	0.0145634	0.0459192	dlc-4	other
WBGene00004025	5509.57	0.705779	0.164279	4.74106e-06	7.31804e-05	phy-2	other
WBGene00045400	94.0112	0.7057	0.315873	0.00557197	0.0217526	C54D10.13	other
WBGene00014293	20.7927	0.704955	0.535044	0.0274679	0.0749366	C53B4.9	other
WBGene00197315	25.506	0.70489	0.537137	0.0276401	0.0753375	T13H10.8	other
WBGene00017952	443.355	0.704838	0.263209	0.00174817	0.00877137	F31E3.6	other
WBGene00077592	10.3273	0.704716	0.830504	0.0316429	0.0836103	T25B2.3	other
WBGene00015646	3278.62	0.70413	0.209687	0.000199998	0.00158922	mlt-10	other
WBGene00007511	388.056	0.703788	0.22354	0.000410254	0.00279714	C10C5.7	other
WBGene00196845	22.1544	0.703403	0.545744	0.0280734	0.0762925	W02F12.10	other
WBGene00219412	30.6739	0.703025	0.43278	0.0186168	0.0555115	ZK381.62	other
WBGene00004221	1425.31	0.702576	0.194616	8.01212e-05	0.000748514	ptr-6	other
WBGene00008132	5355.09	0.701108	0.171277	1.14288e-05	0.000151914	gale-1	other
WBGene00008511	107.867	0.701088	0.246613	0.00109277	0.0060686	F01G10.9	other
WBGene00194883	66.3853	0.699623	0.337926	0.00809115	0.0290017	B0496.11	other
WBGene00001954	37.2604	0.699509	0.417187	0.0173362	0.0524117	hlh-10	other
WBGene00013027	228.866	0.699363	0.215879	0.000304208	0.00222312	Y49A3A.4	other
WBGene00015427	363.807	0.699358	0.206008	0.000177929	0.00144972	C04E6.13	other
WBGene00012140	7403.14	0.699291	0.181487	3.1143e-05	0.000344451	T28F4.5	other
WBGene00219719	11.4031	0.699044	0.685751	0.0336912	0.0875532	linc-57	other
WBGene00017235	471.145	0.698959	0.1774	2.17864e-05	0.0002578		other
WBGene00009205	790.86	0.698731	0.170579	1.13697e-05	0.000151383	F28C6.5	other
WBGene00045218	43.2289	0.698608	0.374174	0.0123862	0.0405293		other
WBGene00007614	187.93	0.698263	0.215575	0.000308872	0.00225018	gnrr-2	other
WBGene00016474	1241.81	0.698006	0.276596	0.00272396	0.0124354	C36C5.5	other
WBGene00046749	16.5299	0.697895	0.580267	0.030758	0.0817999	21ur-3224	other
WBGene00043068	523.429	0.696429	0.180215	2.99122e-05	0.000334612	F32E10.9	other
WBGene00200414	5.13561	0.696044	1.25101	0.0213254	NA	C43D7.16	other
WBGene00011494	361.066	0.695416	0.204922	0.000180363	0.00146518	T05F1.9	other
WBGene00194651	333.491	0.694513	0.216081	0.000336616	0.00239581	C33D9.13	other
WBGene00001554	23.488	0.694346	0.474431	0.0240843	0.0676569	gcy-34	other
WBGene00012921	1077.44	0.693625	0.213281	0.000296786	0.00218153	Y46G5A.36	other
WBGene00009850	980.116	0.693163	0.180388	3.29185e-05	0.000361574	F48F7.5	other
WBGene00006678	529.677	0.692878	0.170435	1.31206e-05	0.000170807	twk-25	other
WBGene00007957	670.781	0.69275	0.180977	3.49397e-05	0.000379952	C35C5.8	other
WBGene00003938	32.0514	0.692108	0.471868	0.0238839	0.0672304	pax-2	other
WBGene00044667	182.738	0.691649	0.239429	0.000977458	0.00556988	ZK622.5	other
WBGene00194646	12.3109	0.691243	0.656177	0.0342385	0.0886381	Y105C5A.1270	IPR
WBGene00172772	14.5793	0.690916	0.638068	0.0340549	0.0883162	21ur-8801	other
WBGene00007755	246.13	0.690313	0.231283	0.00072325	0.00436597	C27A7.3	other
WBGene00008747	40.2878	0.68991	0.457029	0.0227193	0.0648211	phf-31	other
WBGene00015362	1033.41	0.689766	0.180939	3.75636e-05	0.000402604	fbxa-105	other
WBGene00012190	153.762	0.689711	0.331249	0.00816401	0.0291607	W02A2.5	other
WBGene00284847	170.263	0.689276	0.259595	0.00195642	0.00958253	F54D8.10	other
WBGene00003291	18.5966	0.689067	0.559403	0.0312248	0.0827405	mir-63	other
WBGene00010740	498.565	0.688548	0.206419	0.000225121	0.00174439	K10D3.6	other
WBGene00199935	65.0299	0.688423	0.350912	0.010602	0.0358144	F13E6.10	other
WBGene00197671	6.25422	0.687699	1.33143	0.0185964	NA	F46C8.12	other
WBGene00198698	7.96779	0.687606	0.920692	0.0301998	NA	H01G02.11	other
WBGene00219840	418.476	0.68728	0.276234	0.00308827	0.0137027	C29F9.15	other
WBGene00018068	124.189	0.686951	0.285508	0.00383465	0.0162526	F35H10.2	other
WBGene00022142	215.242	0.686631	0.270695	0.00271719	0.0124127	Y71G12B.2	other
WBGene00014300	1457.55	0.686558	0.194555	0.000112737	0.000992096	D2023.1	other
WBGene00016700	91.9667	0.686283	0.296832	0.00482907	0.0194505	C46A5.4	other
WBGene00009340	2864.41	0.685494	0.182386	4.76609e-05	0.000490599	best-14	other
WBGene00044606	12.1305	0.685248	0.64574	0.0350101	0.0902503		other
WBGene00017716	1317.96	0.684724	0.215558	0.000393129	0.00269835	sups-1	other
WBGene00018375	234.208	0.684455	0.275237	0.00312593	0.0138473	F43C9.1	other
WBGene00018698	786.781	0.684186	0.177733	3.28829e-05	0.000361425	vha-18	other
WBGene00010137	273.312	0.683972	0.274181	0.00306716	0.0136204	ztf-26	other
WBGene00019080	14.4624	0.683407	0.690236	0.035363	0.0909168	F59A3.7	other
WBGene00011215	272.143	0.682485	0.209002	0.000292148	0.00215421	R10E9.3	other
WBGene00018298	318.937	0.682428	0.247995	0.00150168	0.00780236	nlp-50	other
WBGene00008676	19.2623	0.682325	0.537036	0.0308517	0.0819959	oac-15	other
WBGene00005552	35.6395	0.681971	0.431309	0.0212832	0.0617239	sri-40	other
WBGene00016321	2324.89	0.681429	0.145905	8.84756e-07	1.6868e-05	tppp-1	other
WBGene00009144	213.504	0.681343	0.29628	0.00505359	0.0201834	del-3	other
WBGene00013621	68.1381	0.681259	0.353937	0.0115587	0.038428	clec-239	other
WBGene00018412	25.6703	0.681019	0.452268	0.0238795	0.0672296	nhr-37	other
WBGene00003295	11.7184	0.680463	0.694843	0.03536	0.0909168	mir-67	other
WBGene00009637	811.247	0.68013	0.214679	0.000408992	0.0027897	nspc-13	other
WBGene00000886	974.019	0.680084	0.170859	1.93472e-05	0.000233321	cyn-10	other
WBGene00018259	497.313	0.680031	0.205694	0.000254945	0.00193747	F41B4.3	other
WBGene00007855	473.769	0.679156	0.255844	0.00200299	0.00975988	C31H5.4	other
WBGene00005000	3243.84	0.679019	0.167396	1.41671e-05	0.000181404	spp-15	other
WBGene00255714	407.673	0.678783	0.207012	0.00028123	0.00209541	B0511.19	other
WBGene00017530	421.509	0.678617	0.181029	4.97297e-05	0.000507428	mfsd-12	IPR
WBGene00012532	664.397	0.678494	0.201701	0.000209334	0.00164741	crp-1	other
WBGene00023493	3060.45	0.678267	0.156733	4.341e-06	6.79662e-05	nspc-12	other
WBGene00003743	148.579	0.677896	0.283004	0.00401964	0.0168478	nlp-5	other
WBGene00016717	1233.28	0.67781	0.161078	7.38658e-06	0.000105796	math-22	other
WBGene00001389	598.049	0.677643	0.196861	0.000158192	0.00131441	far-5	other
WBGene00012810	98.5069	0.677461	0.268203	0.00288557	0.0129898	nceh-1	other
WBGene00199031	5.94244	0.67734	1.05499	0.0264921	NA	F57G12.8	other
WBGene00013622	176.218	0.676124	0.236238	0.00109794	0.00609523	clec-238	other
WBGene00011310	532.408	0.675437	0.213843	0.000426883	0.00288887	T01B4.3	other
WBGene00007717	502.444	0.675252	0.188696	9.61493e-05	0.000867688	C25D7.5	other
WBGene00005153	4321.63	0.674665	0.208944	0.00033827	0.00240653	srf-3	other
WBGene00009243	2451.06	0.674514	0.164375	1.16972e-05	0.000154488	F29C6.1	other
WBGene00200905	5.4429	0.67448	1.29954	0.0190789	NA	F59F5.9	other
WBGene00044020	62.0725	0.67428	0.335656	0.010041	0.0342301	ZK856.14	other
WBGene00020530	1343.24	0.674214	0.167441	1.62876e-05	0.000204243	T15B12.1	other
WBGene00010081	321.907	0.673925	0.201212	0.000222355	0.00172911	F55A11.8	other
WBGene00044211	104.414	0.672755	0.253533	0.00204476	0.00993386	Y60A3A.25	other
WBGene00013366	1025.29	0.672426	0.186237	8.6078e-05	0.00079375	Y60A3A.21	other
WBGene00009677	4398.43	0.671904	0.201966	0.000241314	0.00184759	F44A6.5	other
WBGene00017142	440.963	0.671666	0.224229	0.000734965	0.00442356	EEED8.14	other
WBGene00009355	435.604	0.670948	0.188713	0.000106522	0.000945531	F33A8.7	other
WBGene00020638	20.8948	0.670434	0.52463	0.0319133	0.084121	fbxa-43	other
WBGene00195168	110.128	0.669675	0.313808	0.00775521	0.0280245	T13C5.9	other
WBGene00022485	523.56	0.669177	0.201722	0.00025289	0.00192453	fbxa-63	other
WBGene00006187	7.90606	0.669169	0.829859	0.0346297	NA	str-138	other
WBGene00044355	120.161	0.668352	0.264097	0.00290721	0.0130765	ZK563.7	other
WBGene00015005	275.541	0.667965	0.201293	0.000252671	0.00192375	B0034.5	other
WBGene00198135	10.5457	0.667704	0.808439	0.0342352	0.0886381	ZK525.6	other
WBGene00007881	537.316	0.667241	0.170401	2.61785e-05	0.000300438	nlp-35	other
WBGene00001934	51354.5	0.66684	0.196004	0.000192834	0.00154655	his-60	other
WBGene00004149	14.8145	0.666816	0.58397	0.0356664	0.0915193	trpl-5	IPR
WBGene00020613	42.6208	0.666414	0.373735	0.0159954	0.0491866	T20D4.7	other
WBGene00008040	1713.43	0.665752	0.162603	1.24782e-05	0.000163223	ttr-5	other
WBGene00010454	875.287	0.665407	0.167521	2.08738e-05	0.000248618	K01B6.3	other
WBGene00021516	49.6472	0.665312	0.333964	0.0107017	0.0360958	Y41D4B.14	other
WBGene00194665	421.164	0.664675	0.241119	0.00155481	0.00802745	ZK822.8	other
WBGene00005025	2290.92	0.664609	0.204669	0.000326356	0.00233918	sqv-7	other
WBGene00044901	108.947	0.664566	0.293238	0.00577627	0.0223161	Y41G9A.10	other
WBGene00010597	2274.88	0.664232	0.296472	0.00613765	0.0234195	K06A4.7	other
WBGene00004398	37630.6	0.664012	0.291906	0.00510335	0.0203352	rol-8	other
WBGene00200582	8.04415	0.663796	0.90189	0.0314889	NA	K12G11.12	other
WBGene00020192	2271.5	0.663157	0.221801	0.000767119	0.00458508	T03F1.11	other
WBGene00043996	19.062	0.662855	0.573182	0.0354797	0.0911718	fbxb-87	other
WBGene00013477	2928.16	0.662827	0.206412	0.000370764	0.00257534	Y69E1A.5	other
WBGene00021963	103.544	0.662776	0.263197	0.0030488	0.013568	lipl-6	other
WBGene00044725	95.437	0.66264	0.254536	0.00242946	0.0113743	R11G1.7	other
WBGene00206380	347.639	0.662233	0.199637	0.000256881	0.00194856	C42D4.18	other
WBGene00000522	5076.44	0.662182	0.144451	1.37852e-06	2.49064e-05	clc-1	other
WBGene00284852	82.613	0.661109	0.422131	0.0230597	0.0655413	M04F3.7	other
WBGene00196644	121.326	0.660301	0.295709	0.00628525	0.023877	K08H10.15	other
WBGene00008332	206.992	0.660282	0.257172	0.00269137	0.0123153	C55A6.3	other
WBGene00002110	479.144	0.660262	0.292472	0.00596165	0.0229188	ins-27	other
WBGene00019609	1037.02	0.659321	0.157279	8.31648e-06	0.000116509	K10B3.1	other
WBGene00007600	2499.73	0.659243	0.180082	7.3523e-05	0.00070005	C15C6.1	other
WBGene00198608	19.663	0.659096	0.56867	0.0360979	0.0924085	T04G9.9	other
WBGene00235330	482.079	0.658966	0.168716	2.78262e-05	0.000315808	F21C10.18	other
WBGene00006987	189.71	0.658829	0.258652	0.00286177	0.0128969	zmp-1	other
WBGene00015110	365.446	0.658622	0.175603	5.18256e-05	0.000525215	B0281.3	other
WBGene00271812	58.2246	0.658459	0.350068	0.013583	0.0434981	F58F12.12	other
WBGene00015257	6.94846	0.658314	0.962705	0.0296634	NA	B0554.4	other
WBGene00003039	42.3624	0.658226	0.393664	0.0198676	0.0584781	mir-48	other
WBGene00003771	2345.51	0.658152	0.241825	0.00175309	0.00879069	nlp-33	other
WBGene00009541	135.695	0.657733	0.247827	0.00213178	0.0102653	cutl-17	other
WBGene00020573	108.796	0.657082	0.270862	0.00394397	0.0165895	T19D7.5	other
WBGene00012035	231.956	0.656809	0.203708	0.000362008	0.00253467	T26C5.5	other
WBGene00044759	41.612	0.656069	0.357863	0.0150088	0.0469082	T06E6.15	other
WBGene00007162	95.8623	0.655355	0.281004	0.00503378	0.0201269	fbxa-153	other
WBGene00009026	470.57	0.655119	0.187006	0.000134175	0.00114388	F21G4.5	other
WBGene00219627	9.18097	0.655052	0.837516	0.0348483	0.0899041	anr-3	other
WBGene00020730	13.5333	0.654554	0.694194	0.0387297	0.0977614	T23E1.3	other
WBGene00000211	1746.69	0.653779	0.194809	0.000231259	0.00178143	asm-1	other
WBGene00007164	27.2022	0.65371	0.460909	0.0290717	0.0783301	fbxa-139	other
WBGene00004102	234.458	0.653597	0.208375	0.000487768	0.00320682	pqn-10	other
WBGene00008744	265.734	0.653546	0.198202	0.00028358	0.00210621	F13D12.10	other
WBGene00006630	17.9214	0.653361	0.575337	0.0372037	0.0947861	tsp-4	other
WBGene00168488	37.5622	0.653202	0.415099	0.0233603	0.0662119	21ur-15099	other
WBGene00020212	81.7022	0.653143	0.303168	0.00776408	0.0280504	T04D1.2	other
WBGene00008395	1889.69	0.652715	0.163971	2.07864e-05	0.000247758	D1086.8	other
WBGene00015100	84.328	0.652572	0.272389	0.00434866	0.0179165	B0280.2	IPR
WBGene00007419	620.435	0.652392	0.171895	4.41097e-05	0.00045924	C07E3.9	other
WBGene00044492	67.0263	0.652163	0.30623	0.00821325	0.0292664	Y54G2A.49	other
WBGene00010243	103.89	0.65172	0.265664	0.00375223	0.0159839	F58D5.3	other
WBGene00007995	8.75228	0.651589	0.792689	0.0372233	0.0948214	C37E2.3	other
WBGene00023407	139.053	0.65129	0.251018	0.00256115	0.0118452	cex-1	other
WBGene00011479	749.643	0.651131	0.190606	0.000186655	0.0015103	clc-9	other
WBGene00020448	539.827	0.650985	0.161523	1.69717e-05	0.000211526	fbxa-51	other
WBGene00016424	353.157	0.650034	0.180143	9.21583e-05	0.000838953	C34H4.1	other
WBGene00017732	89.697	0.649112	0.324466	0.0109503	0.0368089	F23C8.3	other
WBGene00012704	1176.81	0.648733	0.161146	1.74062e-05	0.000215979	mlt-3	other
WBGene00010961	5119.82	0.648406	0.18865	0.000174733	0.00142913	nduo-2	other
WBGene00020886	2164.12	0.648394	0.166127	2.89481e-05	0.000325383	ttr-6	other
WBGene00012776	557.165	0.648146	0.190075	0.000192231	0.00154398	Y42A5A.1	other
WBGene00010632	540.411	0.647695	0.201783	0.000387916	0.00266817	K07C5.9	other
WBGene00012476	825.31	0.647355	0.176608	7.44102e-05	0.000706854	Y18D10A.3	other
WBGene00013457	561.298	0.647268	0.167487	3.38748e-05	0.000370339	paqr-3	other
WBGene00003610	2405.55	0.646981	0.175237	6.73558e-05	0.000645835	nhr-11	other
WBGene00015063	253.116	0.646747	0.215117	0.000760385	0.00454981	B0228.6	other
WBGene00194726	104.677	0.646701	0.257565	0.00328107	0.0143866	R13A5.15	other
WBGene00219605	158.883	0.645934	0.253244	0.00292941	0.0131583	linc-110	other
WBGene00195189	88.9296	0.645823	0.278032	0.00530691	0.0209324	ZC449.8	other
WBGene00011205	1761.49	0.645562	0.168443	3.88015e-05	0.000414515	R10E4.9	other
WBGene00012256	921.776	0.645045	0.229029	0.00137633	0.00727103	lpr-5	other
WBGene00020193	852.863	0.644461	0.190956	0.000221024	0.00172203	T03F1.12	other
WBGene00005205	27.7142	0.643668	0.440381	0.0285261	0.0771675	srg-48	other
WBGene00015729	214.688	0.643199	0.267012	0.00430516	0.017791	C13A10.2	other
WBGene00013836	275.756	0.642866	0.195173	0.000294859	0.00216834	fbxa-29	other
WBGene00008777	1595.57	0.642317	0.159392	1.74081e-05	0.000215979	F13H10.6	other
WBGene00044066	15.6596	0.642171	0.625104	0.0404512	0.10114	fbxb-66	other
WBGene00004809	9129.9	0.641494	0.158405	1.62681e-05	0.000204207	skr-3	other
WBGene00050281	20.0164	0.64057	0.51278	0.0363939	0.0930268	21ur-206	other
WBGene00021627	370.527	0.640545	0.270255	0.00477692	0.0192987	Y47D7A.15	other
WBGene00010440	3542.91	0.640506	0.148727	5.25159e-06	8.00795e-05	ttr-51	other
WBGene00019149	72.509	0.639233	0.299006	0.00843085	0.0299116	H03E18.2	other
WBGene00004229	213.005	0.639115	0.21513	0.0008723	0.0050893	ptr-15	other
WBGene00303081	229.728	0.638986	0.240398	0.00221658	0.010568	T23F2.13	other
WBGene00174004	14.4013	0.638542	0.610395	0.0410258	0.1021	21ur-13816	other
WBGene00008260	6547.28	0.638523	0.24091	0.00237241	0.0111711	C52G5.2	other
WBGene00045175	144.255	0.63763	0.227379	0.00145933	0.00760093		other
WBGene00018275	786.48	0.637488	0.198375	0.000394608	0.00270624	F41C3.11	other
WBGene00021819	53.5447	0.637425	0.330432	0.0132406	0.0426183		other
WBGene00044038	12.4924	0.637187	0.640542	0.0416676	0.103049		other
WBGene00015323	14.3661	0.637107	0.676805	0.0411658	0.102287	frpr-1	other
WBGene00022116	14.5945	0.635937	0.582098	0.0408579	0.101796		other
WBGene00008874	55.4735	0.635602	0.324638	0.0125103	0.0408864	F15H10.7	other
WBGene00018176	256.669	0.634953	0.217866	0.00105367	0.00589144	F38B6.7	other
WBGene00045393	18.2435	0.634744	0.517381	0.0379281	0.0962423	F26D11.13	IPR
WBGene00011107	82.0282	0.63436	0.288306	0.00738983	0.0270624	R07E3.6	other
WBGene00017220	2355.78	0.634306	0.148734	6.47017e-06	9.55474e-05	F07F6.8	other
WBGene00022486	386.591	0.634082	0.182069	0.000153311	0.00127959	fbxa-61	other
WBGene00001911	11420.8	0.633724	0.154867	1.38161e-05	0.000177882	his-37	other
WBGene00235319	147.259	0.633492	0.469942	0.033367	0.0869315		other
WBGene00219824	19.1068	0.633304	0.55888	0.0401286	0.100472	C18C4.17	other
WBGene00017107	11.3583	0.632796	0.662862	0.0419294	0.10354	srt-12	other
WBGene00014864	71.861	0.632766	0.305711	0.00996513	0.0340693		other
WBGene00022478	16.4927	0.632552	0.531174	0.0392542	0.0988113	fbxa-35	other
WBGene00011275	527.4	0.632453	0.185707	0.000203675	0.00161295	psf-1	other
WBGene00009247	309.047	0.631733	0.256251	0.00384537	0.0162882	bath-45	other
WBGene00001750	57.981	0.631155	0.342535	0.015986	0.0491866	gst-2	other
WBGene00015526	55.1657	0.631125	0.3211	0.0125143	0.0408913	C06E1.11	other
WBGene00045208	263.507	0.631082	0.198647	0.000454321	0.00303443	F13E9.15	other
WBGene00001398	33819	0.631048	0.166019	4.66017e-05	0.000480905	fat-6	other
WBGene00018939	239.474	0.630859	0.239962	0.00246425	0.011501	fbxa-190	other
WBGene00015231	281.158	0.630778	0.198484	0.000452903	0.00302962	cutl-14	other
WBGene00014107	89.8395	0.630465	0.318802	0.0121586	0.0399922	ZK856.6	other
WBGene00017260	191.188	0.630227	0.223791	0.00143925	0.00752091	F08F3.1	other
WBGene00001690	329.061	0.62999	0.186895	0.00023297	0.0017904	grd-1	other
WBGene00001482	409.491	0.629811	0.185046	0.0002075	0.00163849	fog-2	Oocyte
WBGene00019006	379.985	0.629338	0.182126	0.000172081	0.0014105	spg-20	other
WBGene00168401	6.91693	0.629135	0.939864	0.0308611	NA	21ur-10300	other
WBGene00018768	4.97405	0.629134	1.22375	0.0179295	NA	F53G2.3	other
WBGene00006568	3026.69	0.628816	0.178499	0.000134382	0.00114445	thk-1	other
WBGene00017358	534.869	0.628514	0.17995	0.000150344	0.00126008	F10E9.7	other
WBGene00019203	5854.88	0.628183	0.148513	7.62707e-06	0.000108428	ttr-47	other
WBGene00008486	3713.51	0.627999	0.164613	4.45057e-05	0.000462774	ugt-44	other
WBGene00220160	85.8989	0.627686	0.265024	0.00499367	0.0200052	Y44A6C.4	other
WBGene00006394	107.867	0.627585	0.279126	0.0066814	0.0249774	taf-11.2	other
WBGene00165479	54.3464	0.627456	0.382287	0.0228708	0.0651401	21ur-5998	other
WBGene00015619	1650.67	0.627245	0.166292	5.18994e-05	0.000525638	C08G9.1	other
WBGene00015113	29.5667	0.627109	0.41078	0.0275234	0.0750626	B0281.6	other
WBGene00004999	9261.32	0.626827	0.162523	3.71124e-05	0.000399243	spp-14	other
WBGene00198884	29.3941	0.626332	0.441744	0.0318625	0.0840412	T19A6.5	other
WBGene00017336	3915.48	0.62607	0.189513	0.000298712	0.00219078	ugt-41	other
WBGene00009623	86.5549	0.624851	0.319136	0.0129423	0.0419134	F41E7.7	other
WBGene00015622	202.328	0.624549	0.260622	0.00469086	0.0190154	C09B8.3	other
WBGene00016788	1024.16	0.624108	0.185922	0.000248724	0.00189635	C49G7.10	other
WBGene00195567	6.61543	0.623166	0.888745	0.0339211	NA	C23F12.6	other
WBGene00019525	322.641	0.622882	0.224727	0.0016791	0.0085056	K08D9.4	other
WBGene00194926	330.63	0.622131	0.182729	0.000211041	0.00165845	K08D8.12	IPR
WBGene00016029	68.8479	0.622045	0.302973	0.0107574	0.0362499	elf-1	other
WBGene00014542	6.95242	0.621591	0.944199	0.0306483	NA	W04G5.11	other
WBGene00220154	34.6306	0.621423	0.433793	0.0319459	0.0841799	Y41D4B.35	other
WBGene00015964	22.8838	0.620751	0.501336	0.0391906	0.0986968	glb-5	other
WBGene00023492	426.981	0.620681	0.174808	0.000123533	0.00106816	T24D3.2	other
WBGene00015286	911.083	0.620623	0.173247	0.000109723	0.000970267	best-3	other
WBGene00010741	128.888	0.620428	0.237118	0.00265062	0.0121731	lgc-49	other
WBGene00045248	52.2581	0.620119	0.395876	0.0264802	0.0729463	ZK180.7	other
WBGene00023417	1706.48	0.620119	0.173519	0.000113742	0.000998258	swm-1	other
WBGene00007483	134.745	0.620028	0.238423	0.0027669	0.0125696	C09F12.3	other
WBGene00008152	290.605	0.619437	0.19573	0.000490103	0.00321964	C47E12.9	other
WBGene00018726	141.375	0.619215	0.265112	0.00553717	0.0216322	F53A9.3	other
WBGene00007818	29.3465	0.619188	0.516355	0.0406482	0.101463	C30F2.4	other
WBGene00001841	125.999	0.618898	0.259008	0.00487125	0.0195981	hen-1	other
WBGene00007883	390.97	0.618869	0.225966	0.00186636	0.00925102	C33A12.4	other
WBGene00015936	146.201	0.618173	0.252191	0.00414513	0.0172583	C17H12.11	other
WBGene00017674	417.367	0.618075	0.187772	0.000318267	0.00229438	F21F3.4	other
WBGene00012821	188.771	0.617929	0.226562	0.00193226	0.0094936	Y43F8B.11	other
WBGene00022287	2969.89	0.617786	0.202183	0.000704504	0.00427005	Y75B7AR.1	other
WBGene00195084	115.282	0.617749	0.285868	0.00853131	0.030183	C43C3.4	other
WBGene00049356	28.8271	0.617598	0.41606	0.0302374	0.0806775	21ur-4079	other
WBGene00009102	220.616	0.617079	0.231935	0.00236401	0.0111347	F25B3.5	IPR
WBGene00219981	10.882	0.616816	0.694685	0.0435947	0.106831	F57G12.16	other
WBGene00219374	91.0209	0.61618	0.26388	0.0056239	0.0218877		other
WBGene00284849	530.364	0.615773	0.234339	0.0025875	0.0119435	C03A3.9	other
WBGene00023504	190.151	0.61502	0.237744	0.00290464	0.0130685	F26F2.8	other
WBGene00008180	40.0987	0.614611	0.458545	0.0364517	0.0931309	C48D5.3	IPR
WBGene00219863	8.546	0.614573	0.888337	0.0334505	0.0870936	C54G4.16	other
WBGene00018880	53.443	0.613973	0.333637	0.0170147	0.0515826	acc-3	other
WBGene00018069	253.176	0.613923	0.205937	0.00090376	0.00524854	F35H10.3	other
WBGene00012431	155.34	0.613873	0.249188	0.00405092	0.0169499	Y11D7A.7	other
WBGene00007726	191.177	0.613662	0.249162	0.00408692	0.0170874	C25F9.6	other
WBGene00022980	9.48911	0.613595	0.713987	0.0434058	0.106448		other
WBGene00005532	18.7588	0.613592	0.521212	0.0423404	0.104351	sri-20	other
WBGene00013555	144.799	0.613096	0.240369	0.00322419	0.0141866	fbxa-89	other
WBGene00044921	319.99	0.613073	0.316647	0.0140145	0.0445833	F53C11.9	other
WBGene00198315	36.3747	0.613028	0.449777	0.0357007	0.0915407	K02A11.9	other
WBGene00008271	69.5565	0.612824	0.31207	0.0133202	0.0428154	suex-2	other
WBGene00003571	607.25	0.612558	0.180631	0.000227282	0.00175741	ncx-6	other
WBGene00219325	50.4856	0.612509	0.355423	0.0211984	0.0615216	F17C11.22	other
WBGene00013717	115.609	0.612445	0.290603	0.00977002	0.0335227	madf-10	other
WBGene00008301	228.067	0.612021	0.220734	0.00172355	0.0086771	pals-39	IPR
WBGene00045484	53.8392	0.611569	0.341557	0.0188636	0.0560671	F34D10.9	other
WBGene00007910	28.5425	0.611447	0.414812	0.0312465	0.0827764	C34B4.5	other
WBGene00004216	4838.42	0.611027	0.148867	1.39954e-05	0.000179345	ptr-1	other
WBGene00000975	3013.51	0.610493	0.190814	0.00044601	0.00299357	dhs-12	other
WBGene00012879	544.659	0.610173	0.234297	0.00281099	0.0127205	fbxa-215	other
WBGene00009042	919.497	0.609993	0.192675	0.000499731	0.00326972	F22B5.4	other
WBGene00045494	57.957	0.609113	0.320387	0.0153012	0.0475859	ZK662.6	other
WBGene00017296	102.264	0.608973	0.340118	0.0188466	0.056046	F09E10.6	other
WBGene00195927	70.0332	0.608502	0.310575	0.0136554	0.043653	F54D1.17	other
WBGene00008415	4571.08	0.607614	0.15894	4.47834e-05	0.000464482	mce-1	other
WBGene00017273	1462.79	0.607328	0.188761	0.000425363	0.00288096	gos-28	other
WBGene00000439	24.7247	0.606841	0.467877	0.039418	0.0990898	ceh-16	other
WBGene00022349	10.653	0.606264	0.713211	0.0440104	0.107624	Y82E9BR.17	other
WBGene00219242	20.3468	0.606099	0.554026	0.0454914	0.110372	F56A12.10	other
WBGene00044672	398.551	0.60566	0.231725	0.00277	0.0125733	fbxa-4	other
WBGene00044290	314.631	0.605151	0.205223	0.00102597	0.00578793	B0035.18	other
WBGene00008568	69.1814	0.605108	0.292086	0.0107895	0.0363257	F08A8.5	other
WBGene00021965	135.127	0.604966	0.280896	0.00902802	0.0315518	Y57G7A.1	other
WBGene00018595	316.483	0.604388	0.215586	0.00160441	0.00823425	fbxa-145	other
WBGene00001078	1084.27	0.604328	0.182055	0.000300763	0.00220187	dpy-19	other
WBGene00001676	145.434	0.604221	0.262978	0.00641735	0.0242494	gpa-14	other
WBGene00044009	123.602	0.604214	0.291163	0.0107719	0.0362814	ZK822.6	other
WBGene00000887	2349.01	0.60405	0.188165	0.000437691	0.0029486	cyn-11	other
WBGene00044797	119.601	0.603735	0.253181	0.00516508	0.0205063	F13E9.13	other
WBGene00013884	1279.18	0.603566	0.159689	5.36327e-05	0.00053886	ZC412.3	other
WBGene00018560	468.346	0.603461	0.169356	0.000123666	0.00106875	F47D12.3	other
WBGene00020360	1016.45	0.603246	0.161041	6.14248e-05	0.000600928	math-41	other
WBGene00013897	172.75	0.602411	0.229446	0.00270622	0.0123764	ZC443.2	other
WBGene00019744	795.75	0.60228	0.26887	0.00740045	0.0270937	M02H5.8	other
WBGene00021725	21.5486	0.601826	0.4789	0.041496	0.102842	bath-9	other
WBGene00015859	2225.78	0.601796	0.180452	0.000287754	0.00213431	C16D9.4	other
WBGene00017692	339.833	0.601712	0.174676	0.00019277	0.00154655	F22B7.1	other
WBGene00018732	459.679	0.601691	0.198017	0.000778054	0.0046346	F53A9.9	other
WBGene00044297	149.205	0.601624	0.273093	0.00810569	0.0290374	C25B8.8	other
WBGene00008168	248.917	0.601393	0.238495	0.00362205	0.0155732	C48B4.3	other
WBGene00007890	868.378	0.601115	0.168906	0.000126683	0.00108907	C33A12.19	other
WBGene00020281	667.543	0.601097	0.22956	0.00276947	0.0125733	T06A4.1	other
WBGene00165681	29.258	0.600986	0.463975	0.0399655	0.10014	21ur-8914	other
WBGene00045507	3702.02	0.60086	0.183197	0.000348407	0.00246048	F10A3.17	other
WBGene00168548	22.0767	0.600818	0.478707	0.041565	0.102945	21ur-9924	other
WBGene00016719	813.333	0.600552	0.154669	3.5725e-05	0.000387127	math-24	other
WBGene00201075	37.1695	0.600528	0.37264	0.0266207	0.0732596	F25D7.9	other
WBGene00016106	959.269	0.600434	0.174809	0.00020046	0.00159134	C25F6.7	other
WBGene00016698	17.4732	0.600116	0.564081	0.0469237	0.113027	C46A5.1	other
WBGene00017840	247.223	0.599948	0.206431	0.00118963	0.00648121	ttm-2	other
WBGene00017266	227.783	0.599852	0.196512	0.00074785	0.00448792	F08F3.10	other
WBGene00016921	108.806	0.599807	0.364384	0.0249994	0.0696758	C54F6.3	other
WBGene00023460	76.2169	0.599715	0.277383	0.0089791	0.0314211	F46H6.5	other
WBGene00017097	8.10579	0.599632	0.820994	0.0383165	NA	E02C12.12	other
WBGene00202487	60.4012	0.59945	0.321109	0.0168452	0.0511541	T23F11.10	other
WBGene00045261	20.5034	0.599259	0.583458	0.0468305	0.112885	H29C22.1	other
WBGene00020646	1950.91	0.599179	0.189731	0.000529219	0.00343656	zmp-6	other
WBGene00011924	194.938	0.598936	0.20205	0.000995994	0.00565975	T22C8.3	other
WBGene00009025	371.384	0.598721	0.206666	0.00122642	0.00664016	phf-34	other
WBGene00019456	564.567	0.597891	0.193106	0.000651392	0.00401802	K06H7.2	other
WBGene00016069	302.956	0.597726	0.203982	0.00111204	0.00615946	C24H10.3	other
WBGene00200920	60.7797	0.59681	0.327669	0.018646	0.0555717	F29F11.15	other
WBGene00020378	975.556	0.596234	0.1877	0.000500796	0.00327537	T09B4.4	other
WBGene00020760	957.353	0.595853	0.218565	0.00207119	0.0100325	T24C4.4	other
WBGene00219422	5.77716	0.595762	0.928042	0.0309701	NA	Y52B11A.20	other
WBGene00008310	203.76	0.595464	0.206846	0.00131285	0.00700345	C54E10.6	other
WBGene00011744	676.456	0.59521	0.218937	0.00211851	0.0102164	T13F2.4	other
WBGene00013328	15.0605	0.595045	0.570111	0.0481078	0.115084	Y57G11C.39	other
WBGene00014030	3845.87	0.595008	0.205881	0.00130079	0.00695725	glb-1	other
WBGene00196803	6.65932	0.594632	0.948543	0.0290109	NA	C18E9.12	other
WBGene00004223	5.94732	0.594457	0.933206	0.0300986	NA	ptr-9	other
WBGene00008356	12184.3	0.594149	0.168011	0.00014127	0.00119379	nspc-20	other
WBGene00020747	32.4943	0.593554	0.437937	0.038457	0.0972529	T24A6.7	other
WBGene00269382	26.8202	0.593533	0.463315	0.0418588	0.103397	F33D11.16	other
WBGene00014253	5492.89	0.593458	0.15666	5.33834e-05	0.000537015	ZK1320.3	other
WBGene00008432	424.162	0.593239	0.225395	0.00272445	0.0124354	D2085.7	other
WBGene00016437	15.9546	0.592672	0.596038	0.0491004	0.116733	C35B1.8	other
WBGene00077786	130.803	0.59228	0.245378	0.00496063	0.0199069	F53F8.7	other
WBGene00171265	7.88639	0.592234	0.901939	0.0314609	NA	21ur-10517	other
WBGene00011320	77.4704	0.592108	0.299046	0.0137144	0.043799	T01C3.3	other
WBGene00018117	1120.53	0.591717	0.163304	0.000101693	0.000911066	nlp-47	other
WBGene00021193	14.7215	0.591512	0.610531	0.0485993	0.115847	math-44	IPR
WBGene00017069	287.442	0.591445	0.199186	0.00100087	0.00567956	timm-17B.2	other
WBGene00001884	22068.6	0.591138	0.178238	0.000313765	0.00227505	his-10	other
WBGene00020887	457.138	0.591088	0.215449	0.00200041	0.00975273	hic-1	other
WBGene00011088	127.143	0.590712	0.283831	0.0111057	0.0372083	kmo-2	other
WBGene00010848	324.803	0.590708	0.248159	0.0053982	0.0212254	M04B2.6	other
WBGene00220057	24.4761	0.590597	0.466133	0.0427904	0.105256	T04C9.13	other
WBGene00000775	1351.18	0.590573	0.167993	0.000153491	0.0012799	cpin-1	other
WBGene00010119	21.7052	0.590563	0.466157	0.043031	0.105697	F55G7.1	other
WBGene00003031	952.699	0.58967	0.174574	0.000253889	0.00193034	lin-46	other
WBGene00010957	5127.75	0.589533	0.188507	0.000603269	0.00379299	nduo-6	other
WBGene00021715	1516.89	0.589363	0.154644	4.92171e-05	0.000503138	Y49F6B.2	other
WBGene00015692	7506.35	0.589164	0.206058	0.00141572	0.0074288	ugt-25	other
WBGene00044898	1355.07	0.589163	0.180445	0.000378878	0.00262031	let-383	other
WBGene00002094	104.106	0.58888	0.249286	0.00569526	0.022117	ins-11	other
WBGene00019439	88.7172	0.588654	0.283604	0.011337	0.0378524		other
WBGene00019464	1077.09	0.588093	0.18059	0.000391903	0.00269398	K07B1.4	other
WBGene00003249	1598.18	0.587333	0.163581	0.000117314	0.00102303	mig-18	other
WBGene00007931	568.404	0.58725	0.231839	0.00365708	0.0156899	C34D1.4	other
WBGene00009826	26.0536	0.58725	0.435007	0.0400788	0.100382	F47G4.5	other
WBGene00018565	38.6011	0.587036	0.404643	0.0350182	0.090257	F47E1.1	other
WBGene00021866	200.13	0.586611	0.208402	0.00163837	0.00836657	Y54F10BM.12	other
WBGene00009059	1372.79	0.585886	0.190454	0.0007212	0.00435673	chw-1	other
WBGene00044618	64.0474	0.58578	0.308051	0.0164363	0.0502196	bus-2	other
WBGene00004933	1019.07	0.585537	0.209126	0.00171324	0.00863313	sod-4	other
WBGene00017650	32.7408	0.584615	0.413972	0.0373195	0.0950369	F21A9.1	other
WBGene00003950	11240.8	0.584463	0.184642	0.000539048	0.00347833	pbs-4	other
WBGene00009724	4214.78	0.583797	0.187018	0.000625488	0.00389343	F45D3.4	other
WBGene00197944	12.4679	0.583514	0.624911	0.050427	0.119049	F26D11.16	other
WBGene00004885	1045.27	0.583414	0.186283	0.000605682	0.0037995	smg-7	other
WBGene00220179	11.2783	0.583397	0.622303	0.0509177	0.119965	Y54E10A.29	other
WBGene00004275	5.80114	0.582611	1.1491	0.0142647	NA	rab-11.2	other
WBGene00014471	347.759	0.582368	0.297984	0.0149218	0.0467075		other
WBGene00002112	36.4883	0.582228	0.486891	0.0468282	0.112885	ins-29	other
WBGene00014128	11.4709	0.582213	0.693624	0.0467443	0.112744	ZK892.4	other
WBGene00011097	245.31	0.581832	0.213589	0.00216831	0.0103953	nhr-206	other
WBGene00202011	11.7086	0.581229	0.700152	0.0470587	0.113235	R13H4.13	other
WBGene00021045	37.975	0.581056	0.362657	0.0289711	0.0781389		other
WBGene00197835	24.817	0.581043	0.503623	0.0484666	0.115638	F25B5.10	other
WBGene00014131	13.2797	0.580988	0.600736	0.0511857	0.120396	sdz-38	other
WBGene00002089	180.1	0.580717	0.255244	0.00726371	0.0266781	ins-6	other
WBGene00007819	213.373	0.580699	0.21966	0.00273735	0.0124596	C30F2.5	other
WBGene00017725	52.363	0.580632	0.376305	0.0315637	0.0834548	F22H10.1	other
WBGene00001835	551.092	0.580608	0.185595	0.000615855	0.00384876	hda-2	other
WBGene00011083	1108.71	0.580333	0.166489	0.000176104	0.00143843	glo-1	other
WBGene00011095	2990.72	0.580183	0.174588	0.000316469	0.0022862	gana-1	other
WBGene00016101	1115.12	0.580149	0.165201	0.000159871	0.00132635	C25E10.12	other
WBGene00194658	161.313	0.579943	0.29002	0.0136979	0.0437547	R09E10.13	other
WBGene00201892	7.9208	0.5799	0.786576	0.0414608	NA	K02H8.6	other
WBGene00198103	9.28881	0.57949	0.959528	0.0261802	0.072278	C56E10.5	other
WBGene00011056	229.688	0.579239	0.252171	0.00690606	0.0256356	R06B9.5	other
WBGene00019577	36.4932	0.579119	0.3906	0.0346515	0.0895027	lido-6	other
WBGene00010851	683.964	0.578996	0.219631	0.00282018	0.0127551	M04C3.2	other
WBGene00017893	61.6774	0.578956	0.327219	0.02186	0.0629066	F28B4.4	other
WBGene00189993	19.3529	0.578878	0.560482	0.0517814	0.121354	C49C3.21	other
WBGene00000391	1211.72	0.578591	0.163016	0.000139296	0.00118138	cdd-1	other
WBGene00077762	88.5183	0.578532	0.277193	0.0114193	0.0380341	Y57G11C.499	other
WBGene00001900	19397.6	0.578114	0.18159	0.000494972	0.00324117	his-26	other
WBGene00016884	455.956	0.577737	0.186491	0.000685138	0.00418832	C52E2.5	other
WBGene00003757	79.6571	0.57764	0.298927	0.0159497	0.049127	nlp-19	other
WBGene00010966	1210.26	0.577621	0.186013	0.000670408	0.0041116	nduo-3	other
WBGene00017264	69.6124	0.577239	0.356372	0.02829	0.0767823	F08F3.8	other
WBGene00219746	45.943	0.57685	0.360333	0.0293829	0.0788858	linc-91	other
WBGene00016091	57.1198	0.576832	0.321578	0.020957	0.0610047	nhr-30	other
WBGene00001707	1133.18	0.576718	0.172557	0.000298568	0.0021907	grh-1	other
WBGene00003331	82.5541	0.576659	0.269963	0.0102532	0.034849	mir-238	other
WBGene00015081	151.525	0.576172	0.240524	0.00544187	0.0213567	B0244.6	other
WBGene00010965	192309	0.575929	0.149675	4.57293e-05	0.000472796	ctc-2	other
WBGene00047938	17.5277	0.57592	0.508294	0.05026	0.11874	21ur-4522	other
WBGene00008390	293.119	0.575848	0.210799	0.00215773	0.0103598	D1086.3	other
WBGene00011393	4788.57	0.575794	0.138645	1.35027e-05	0.000174947	T03D8.6	other
WBGene00011430	550.245	0.575643	0.164713	0.000172185	0.00141064	T04C12.8	other
WBGene00012954	83.276	0.575561	0.306617	0.0179188	0.053875		other
WBGene00001252	71.4116	0.575045	0.283493	0.0131546	0.0424165	elt-4	other
WBGene00008167	13946.9	0.575035	0.148304	3.9476e-05	0.00042035	acox-1.5	other
WBGene00077525	1664.05	0.575033	0.158504	0.000104234	0.000930776	C41G7.8	other
WBGene00013055	174.947	0.574775	0.236566	0.00501016	0.0200563	Y50E8A.12	other
WBGene00013850	18.476	0.574572	0.524961	0.0516757	0.121211	ZC84.7	other
WBGene00044633	37.108	0.574332	0.365067	0.0308674	0.082013	F54H12.7	other
WBGene00004822	417.414	0.574252	0.212732	0.00238053	0.0111996	skr-16	other
WBGene00021272	76.1516	0.574195	0.350709	0.0278942	0.0759096	Y23H5B.1	other
WBGene00013559	2746.15	0.574022	0.165555	0.000191133	0.00153667	Y75B8A.28	other
WBGene00008600	53.832	0.573519	0.312364	0.0195431	0.0577305	F09A5.3	other
WBGene00010538	118.794	0.57312	0.265192	0.00979906	0.0336006	ttr-3	other
WBGene00019372	176.123	0.572971	0.256123	0.00813553	0.0290931	K03H9.3	other
WBGene00011435	179.237	0.572886	0.262196	0.0092486	0.0321103	T04D3.8	other
WBGene00016740	1245.22	0.572258	0.198722	0.00140079	0.00735987	C48B6.2	other
WBGene00206415	52.6892	0.572243	0.352127	0.0286458	0.0774273	F59H6.14	other
WBGene00009125	32.8757	0.572131	0.389015	0.036267	0.0927603	F25H5.2	other
WBGene00003845	272.42	0.572128	0.202026	0.00161762	0.00828129	odd-1	other
WBGene00009328	343.329	0.572018	0.226046	0.00385568	0.0163024	F32D8.3	other
WBGene00185048	842.86	0.571849	0.204745	0.00182735	0.00909622	urm-1	other
WBGene00044792	1347.33	0.571846	0.168678	0.000256382	0.00194568	F59C6.14	other
WBGene00007609	1804.34	0.571584	0.178355	0.000492183	0.00322936	C15C8.7	other
WBGene00200299	12.3753	0.571384	0.664479	0.0505413	0.119187	C25F6.22	other
WBGene00009927	324.888	0.571149	0.195865	0.00125349	0.00676168	F52B11.5	other
WBGene00010293	741.752	0.570921	0.177255	0.000464612	0.00309307	fbxa-108	other
WBGene00012364	1402.61	0.57028	0.165724	0.000213297	0.00167297	zmp-4	other
WBGene00008732	2906.81	0.570239	0.160568	0.000142045	0.00119911	F13B12.4	other
WBGene00044900	18.1299	0.569721	0.503843	0.0518865	0.121514	cnc-11	other
WBGene00016364	214.269	0.569684	0.247221	0.00700461	0.02593	nhr-161	other
WBGene00010968	1184.1	0.569587	0.168848	0.000272789	0.00204274	R01E6.2	other
WBGene00011707	1161.44	0.569414	0.176347	0.000455885	0.00304239	T11B7.2	other
WBGene00018730	543.916	0.569412	0.205959	0.00199965	0.00975239	F53A9.7	other
WBGene00045000	13.4384	0.56933	0.578548	0.053943	0.125095		other
WBGene00019517	26.1508	0.569275	0.426143	0.043299	0.106281		other
WBGene00009176	502.227	0.569004	0.199419	0.00153339	0.00794695	nmat-2	other
WBGene00009889	210.188	0.568784	0.230204	0.00454546	0.0185499	F49E11.2	other
WBGene00020692	484.877	0.568536	0.190585	0.0010232	0.00577624	T22E5.6	other
WBGene00012527	731.254	0.568265	0.171679	0.00034297	0.00243047	set-22	other
WBGene00013406	5183.03	0.568191	0.181876	0.000648916	0.00400576	Y63D3A.7	other
WBGene00044082	562.406	0.567969	0.20087	0.00166153	0.00844736	D1086.12	other
WBGene00021175	21.3569	0.567614	0.563395	0.0534799	0.124268	math-46	other
WBGene00044132	129.363	0.567571	0.24938	0.00756063	0.0275157	C23H4.8	other
WBGene00200700	10.0547	0.567443	0.657032	0.0522548	0.122149	F08B6.6	other
WBGene00020276	81.5636	0.56741	0.315225	0.0214135	0.06197	T05H4.15	other
WBGene00001864	229.069	0.567192	0.211278	0.00254303	0.0117881	him-5	other
WBGene00009504	745.01	0.56708	0.186704	0.000862483	0.00504161	F37B12.1	other
WBGene00012271	54.2184	0.566985	0.368189	0.0334301	0.0870681	W05B2.2	other
WBGene00000193	96.1607	0.566752	0.299355	0.017876	0.0537685	arl-6	other
WBGene00018590	635.548	0.566682	0.183412	0.000729265	0.00439572	pdf-2	other
WBGene00007185	4769.67	0.566575	0.205432	0.00205221	0.00996119	nlp-36	other
WBGene00003736	4902.66	0.566062	0.208163	0.00229495	0.0108737	nhx-9	other
WBGene00019769	211.707	0.566035	0.24658	0.00724657	0.0266287	kin-35	other
WBGene00017133	122.356	0.565705	0.248722	0.00763521	0.0276948	EEED8.2	other
WBGene00004918	8420.16	0.565571	0.183152	0.000737045	0.00443283	snr-5	other
WBGene00196059	46.9299	0.564868	0.405021	0.0410374	0.102107	D2023.12	other
WBGene00015215	15.1853	0.564847	0.673395	0.0499887	0.118287	B0496.6	other
WBGene00001663	262.03	0.564714	0.201968	0.00184752	0.00917707	gpa-1	other
WBGene00172223	4.13174	0.56446	1.14189	0.0134889	NA	21ur-11665	other
WBGene00018461	14.2825	0.564047	0.583397	0.0545987	0.12617	F45D11.16	other
WBGene00045497	475.237	0.564012	0.208839	0.00244873	0.0114397	K03A11.6	other
WBGene00172593	6.3421	0.563831	0.860452	0.0342609	NA	21ur-7649	other
WBGene00017277	12.7838	0.563818	0.599045	0.0547501	0.12643	F09C12.2	other
WBGene00010967	220063	0.56355	0.168193	0.000315597	0.00228381	nduo-5	other
WBGene00021419	497.575	0.56272	0.193993	0.00134499	0.00713536	eri-5	other
WBGene00020260	391.863	0.562289	0.240571	0.00659289	0.0247585	T05E7.4	other
WBGene00011757	904.9	0.561909	0.19178	0.00123314	0.00667165	cht-2	other
WBGene00010050	8968.47	0.561852	0.163253	0.000222061	0.00172765	F54D5.4	other
WBGene00197371	51.121	0.561345	0.441005	0.0473978	0.113751	Y76A2B.8	other
WBGene00172026	11.6169	0.56118	0.612667	0.0553613	0.127375	21ur-13438	other
WBGene00220236	267.898	0.561008	0.23473	0.00578365	0.0223341	ZK20.9	other
WBGene00271706	181.373	0.560885	0.282361	0.0149816	0.0468411	D2089.8	other
WBGene00199505	16.4317	0.560769	0.622295	0.0537471	0.124729	Y106G6C.1	other
WBGene00016152	116.913	0.560764	0.285432	0.0157254	0.0485548	pho-12	other
WBGene00219476	13.2212	0.560671	0.644421	0.0532199	0.123804	D1046.16	other
WBGene00012824	101.015	0.560534	0.254422	0.00925897	0.0321327	Y43F8B.14	other
WBGene00219275	498.036	0.56047	0.17036	0.000376982	0.0026116	Y39G10AR.32	other
WBGene00000220	104.116	0.56032	0.31303	0.0222044	0.063666	atf-2	other
WBGene00195068	987.303	0.560068	0.280163	0.0146349	0.0460651	Y48G8AL.16	other
WBGene00022155	1329.88	0.559728	0.177263	0.000592259	0.00374351	Y71G12B.17	other
WBGene00219748	27.5264	0.559572	0.485286	0.0524083	0.122386	linc-46	other
WBGene00023486	975.36	0.559196	0.179287	0.00067534	0.00413614	K08B4.7	other
WBGene00012564	382.905	0.559042	0.184744	0.000914497	0.005294	fbxa-107	other
WBGene00219672	23.649	0.55891	0.468667	0.0515429	0.121055	anr-54	other
WBGene00044279	6.06023	0.558637	0.83548	0.0370797	NA		other
WBGene00010640	351.658	0.558567	0.215156	0.0033537	0.0146515	K07F5.16	other
WBGene00044414	371.734	0.558418	0.188569	0.00112962	0.00622321	C06A5.12	other
WBGene00008820	533.329	0.55835	0.182559	0.000826735	0.0048703	nlp-55	other
WBGene00077622	8.87947	0.558319	0.740202	0.0460908	0.111412	T25E12.14	other
WBGene00003081	4199.33	0.556969	0.138437	2.24897e-05	0.000264788	lsm-7	Oocyte
WBGene00219832	4.48	0.556202	1.05064	0.0169347	NA	C26B2.14	other
WBGene00018661	76.1821	0.555953	0.310262	0.0225459	0.0644274	F52C6.4	other
WBGene00022334	14.4348	0.555762	0.591468	0.0561196	0.128636		other
WBGene00284867	59.5624	0.555502	0.346101	0.0313881	0.0830574	T22B7.22	other
WBGene00018448	7.61296	0.555477	0.870579	0.0314619	NA		other
WBGene00007521	23.9162	0.555355	0.464161	0.0520552	0.121842	C11E4.7	other
WBGene00271818	319.156	0.555272	0.201279	0.00212329	0.0102334	K05F1.14	other
WBGene00022616	83.6495	0.555131	0.350241	0.0323565	0.0849611	hsd-3	other
WBGene00019197	142.163	0.554881	0.245614	0.00817829	0.0291895	H14A12.5	other
WBGene00047233	17.9406	0.554385	0.517947	0.0564874	0.129257	21ur-4118	other
WBGene00000434	59.1306	0.554138	0.333136	0.0287551	0.0776271	ceh-9	other
WBGene00198102	11.3358	0.553494	0.670043	0.0527503	0.122991	C24A11.12	other
WBGene00016262	130.502	0.553381	0.243185	0.00792172	0.0285067	C30F12.3	other
WBGene00004790	618.396	0.551716	0.199563	0.00210666	0.0101742	sgn-1	other
WBGene00000680	192.573	0.551716	0.287809	0.0178221	0.0536334	col-106	other
WBGene00021556	1869.22	0.551658	0.174912	0.000615962	0.00384876	Y45G5AM.3	other
WBGene00013876	111.379	0.551296	0.265101	0.0126119	0.0411118	ceh-74	other
WBGene00019880	1011.78	0.550758	0.180128	0.00084751	0.00497479	R05D3.6	other
WBGene00009634	1665.38	0.550753	0.189813	0.00139229	0.00733166	nspc-9	other
WBGene00022601	93.2959	0.550683	0.263872	0.0124625	0.0407452	ZC404.1	other
WBGene00001428	5773.41	0.550483	0.185814	0.00115175	0.00632113	fkb-3	other
WBGene00219976	801.308	0.550462	0.183278	0.00101188	0.00573608	F55H12.9	other
WBGene00019661	291.78	0.550377	0.204828	0.00264983	0.0121731	K11H12.5	other
WBGene00050935	47.9988	0.55018	0.387045	0.0421098	0.103876		other
WBGene00014907	80.9255	0.550001	0.341624	0.0317879	0.0839257		other
WBGene00044014	8.03401	0.549991	0.749411	0.0450581	NA	F15H10.10	IPR
WBGene00018707	341.951	0.549836	0.246073	0.00885964	0.0310991	oac-31	other
WBGene00015494	958.903	0.549616	0.174077	0.000610935	0.00382904	C05E11.3	other
WBGene00010516	251.794	0.549272	0.214673	0.00381909	0.0162034	K02E11.7	other
WBGene00219695	40.5672	0.549154	0.383325	0.0413411	0.102589	linc-126	other
WBGene00006646	408.205	0.548974	0.195769	0.00188222	0.00930146	tsp-20	other
WBGene00022258	609.129	0.548941	0.230027	0.00606873	0.0232214	Y73C8B.1	other
WBGene00015529	272.381	0.548793	0.213258	0.00367723	0.0157443	C06E2.5	other
WBGene00009966	4003.85	0.548788	0.175816	0.000691378	0.00421607	isy-1	Oocyte
WBGene00023284	221.072	0.548617	0.238723	0.0075901	0.0275867	F41B5.1	other
WBGene00195370	5.50606	0.548373	0.827835	0.0373307	NA	F29B9.13	other
WBGene00016791	323.02	0.548059	0.178555	0.000821541	0.00484668	C49H3.4	other
WBGene00022582	968.383	0.547828	0.178487	0.00082235	0.0048497	ZC262.5	other
WBGene00049151	6.35683	0.547146	0.786063	0.0420646	NA	21ur-3741	other
WBGene00005182	31.4959	0.5463	0.419871	0.0491706	0.116824	srg-25	other
WBGene00043994	239.498	0.546295	0.204703	0.00283979	0.0128296	C07A9.12	other
WBGene00012742	17.628	0.545179	0.675661	0.0515679	0.121078	Y40H7A.2	other
WBGene00165340	7.00403	0.544974	0.765126	0.0435588	NA	21ur-12953	other
WBGene00018572	284.706	0.544958	0.251208	0.0104765	0.0354491	lin-42	other
WBGene00000634	9140.03	0.544872	0.204341	0.00285941	0.0128898	col-58	other
WBGene00012739	2334	0.544327	0.162729	0.000332131	0.00237214	Y40B1B.7	other
WBGene00009509	58.2763	0.544203	0.365302	0.038659	0.0976282	F37D6.3	other
WBGene00009811	115.167	0.544136	0.245718	0.00943445	0.0326035	F47B8.10	other
WBGene00019630	627.563	0.54403	0.235835	0.00764935	0.0277399	emb-1	other
WBGene00305131	79.8905	0.54395	0.305366	0.0238207	0.0671679	F54H12.10	other
WBGene00017504	543.537	0.543585	0.192514	0.00180453	0.00898809	F16B4.2	other
WBGene00017353	165.876	0.543202	0.262323	0.0132177	0.0425695	F10E9.1	other
WBGene00194998	125.658	0.54319	0.252592	0.0110729	0.0371449	C16C4.18	other
WBGene00022393	4250.41	0.542632	0.167472	0.000471541	0.00313156	abhd-12	other
WBGene00044542	18.3038	0.542621	0.577699	0.0597768	0.135253	CD4.11	other
WBGene00001643	95.3039	0.542601	0.282685	0.0184079	0.0550022	gly-18	other
WBGene00001892	21753	0.54256	0.210278	0.00344599	0.0149814	his-18	other
WBGene00001769	227.255	0.542536	0.202936	0.00282412	0.0127694	gst-21	other
WBGene00018217	782.003	0.542314	0.178304	0.000915808	0.00529597	F40A3.2	other
WBGene00001544	58.3346	0.542182	0.334812	0.0320925	0.0844333	gcy-19	other
WBGene00021972	28.1468	0.542176	0.450314	0.0547979	0.126445	glb-31	other
WBGene00007363	2137.1	0.542043	0.147016	9.15212e-05	0.00083408	stdh-1	other
WBGene00044025	2275.62	0.542026	0.16119	0.000306044	0.00223256	T01G1.4	other
WBGene00045113	63.5594	0.541845	0.533536	0.0597395	0.135202	Y43F4B.12	other
WBGene00049410	15.56	0.540538	0.567042	0.0607406	0.136867	21ur-4688	other
WBGene00044262	155.378	0.540511	0.24235	0.00921116	0.0320347		other
WBGene00012560	433.651	0.540008	0.221491	0.00545011	0.0213839	Y37D8A.25	other
WBGene00009818	10255.8	0.539345	0.163651	0.00039513	0.00270755	acbp-3	other
WBGene00001535	275.344	0.538918	0.22836	0.00669764	0.0250199	gcy-8	other
WBGene00023021	737.496	0.538693	0.174401	0.000793158	0.00470636	F32A5.9	other
WBGene00016293	97.4231	0.538651	0.31289	0.0272833	0.074561	C31H2.3	other
WBGene00006965	154.573	0.538286	0.236279	0.00825349	0.0293906	xtr-1	other
WBGene00020822	1726.1	0.537722	0.188813	0.00170885	0.00861631	T26A5.6	other
WBGene00009915	12944.8	0.537658	0.198246	0.00261984	0.0120689	F52A8.1	other
WBGene00013335	57.2433	0.537647	0.356411	0.0386879	0.097671	Y57G11C.46	other
WBGene00016111	16.0484	0.537619	0.510782	0.0609583	0.137244	C25H3.1	other
WBGene00009960	85.6872	0.537378	0.297772	0.0233839	0.0662671	F53B6.5	other
WBGene00219729	7.18953	0.536779	0.730308	0.0483352	NA	anr-44	other
WBGene00008922	2826.37	0.536505	0.179644	0.00111257	0.00615974	F17C11.11	other
WBGene00009156	11.3779	0.536101	0.619701	0.0594289	0.134634	clec-196	other
WBGene00017854	62.6993	0.536052	0.330223	0.0324653	0.085102	F27C1.4	other
WBGene00008726	330.922	0.535986	0.229046	0.00713011	0.0262877	F13A7.11	other
WBGene00007099	4454.77	0.535925	0.151218	0.000160705	0.00133124	trx-2	other
WBGene00050875	688.82	0.534881	0.23901	0.00913589	0.0318405	bah-1	other
WBGene00018561	28.7798	0.534725	0.437273	0.0555216	0.127629	gadr-3	other
WBGene00013987	20.7175	0.534556	0.561963	0.0617347	0.138611	ZK512.8	other
WBGene00219456	55.9328	0.534317	0.340074	0.03568	0.0915193	ZK822.10	other
WBGene00000558	412.785	0.53393	0.228304	0.00717045	0.0264007	cnc-4	other
WBGene00001671	206.704	0.533881	0.196174	0.00252955	0.0117355	gpa-9	other
WBGene00198206	37.575	0.533861	0.389533	0.047366	0.113751	Y57A10A.41	other
WBGene00045340	204.315	0.533732	0.219692	0.00569558	0.022117	T10G3.8	other
WBGene00017484	145.119	0.533709	0.230792	0.00769692	0.0278334	F15E6.3	other
WBGene00016483	69.4875	0.532918	0.371177	0.0436517	0.106938	C36C5.14	other
WBGene00009660	477.925	0.532816	0.165409	0.000515739	0.00336639	F43G6.8	other
WBGene00008761	13.0302	0.532809	0.575592	0.0622297	0.139379	F13E9.12	other
WBGene00219762	56.0586	0.532792	0.357227	0.0405425	0.101276	linc-159	other
WBGene00010698	1418.71	0.532657	0.211701	0.00452465	0.0184816	K08H10.6	other
WBGene00022248	1266.81	0.532544	0.177682	0.00108813	0.00605103	Y73B6BL.27	other
WBGene00007996	450.478	0.532428	0.191677	0.00214493	0.0103165	C38C6.3	other
WBGene00019165	13.7506	0.532344	0.624854	0.0591228	0.134055	mpz-4	other
WBGene00016380	2199.39	0.532295	0.174651	0.000924635	0.00533195	ntp-1	other
WBGene00013982	260.759	0.53215	0.20654	0.00382866	0.0162356	ZK512.1	other
WBGene00008500	1295.93	0.53209	0.195149	0.00250609	0.0116399	F01D5.10	other
WBGene00016201	8846.89	0.531846	0.179039	0.00119201	0.00649204	tdo-2	other
WBGene00166564	18.7954	0.531749	0.506099	0.0627062	0.14012	21ur-10979	other
WBGene00007967	646.621	0.531723	0.183289	0.00147539	0.00766817	cyp-25A4	other
WBGene00012378	23.85	0.531599	0.510641	0.0625638	0.139945	W10G6.1	other
WBGene00018602	788.639	0.531581	0.159731	0.000356304	0.00250497	F48D6.4	other
WBGene00045017	15.5581	0.531574	0.518747	0.0631847	0.14092		other
WBGene00201200	16.3529	0.531549	0.515464	0.0630983	0.140766	C10C5.11	other
WBGene00271414	17.247	0.531444	0.522168	0.063493	0.141396	T05A7.12	other
WBGene00045078	720.422	0.531417	0.189091	0.00195055	0.00956413	C46C2.7	other
WBGene00015029	1031.32	0.531268	0.189291	0.00197369	0.00964583	B0207.6	other
WBGene00015349	649.79	0.531264	0.163539	0.00047206	0.00313374	henn-1	other
WBGene00202400	23.6906	0.531222	0.470694	0.0602527	0.135975	C27D6.14	other
WBGene00000841	887.082	0.531035	0.167154	0.000602944	0.00379299	cul-6	IPR
WBGene00197903	6.22003	0.53102	0.843304	0.0321359	NA	T28B4.10	other
WBGene00020722	475.698	0.530982	0.182198	0.00141943	0.00744588	T23B12.8	other
WBGene00005982	54.1306	0.530789	0.319071	0.0310942	0.082493		other
WBGene00021795	412.445	0.530786	0.174185	0.000923887	0.00532952	Y52E8A.2	other
WBGene00174936	69.2458	0.530221	0.376253	0.0459733	0.111278	21ur-8714	other
WBGene00220073	118.441	0.530032	0.311839	0.0291332	0.0784308	T19E7.29	other
WBGene00012923	435.363	0.529996	0.204272	0.0036737	0.0157353	fbxa-128	other
WBGene00008906	10.3748	0.529964	0.643724	0.0578621	0.131685	oac-17	other
WBGene00011879	107.052	0.529932	0.243518	0.0108591	0.0365248	pho-7	other
WBGene00013569	75.0749	0.529839	0.30878	0.028311	0.076814	bath-36	other
WBGene00018763	563.119	0.529807	0.203029	0.00352179	0.0152301	F53F10.1	other
WBGene00001791	799.745	0.529684	0.169227	0.000709175	0.00429359	gst-43	other
WBGene00173607	8.88434	0.529576	0.762543	0.0433239	0.106326	21ur-13391	other
WBGene00017374	4293.14	0.529367	0.152047	0.000206373	0.00163116	ttr-41	other
WBGene00305090	11.6964	0.529203	0.618918	0.0609545	0.137244	C07D10.7	other
WBGene00019782	76.8245	0.528962	0.302398	0.0268589	0.0737292	M60.7	other
WBGene00022280	4513.82	0.528628	0.211525	0.00480271	0.0193797	Y74C10AL.2	other
WBGene00007509	47.4385	0.528294	0.355254	0.0416476	0.103045	C10C5.5	other
WBGene00043297	23.7339	0.528275	0.461699	0.0609515	0.137244	F28F5.4	other
WBGene00013200	6310.56	0.528103	0.179441	0.00130245	0.00696156	Y54E5A.5	other
WBGene00022843	47.11	0.527964	0.35192	0.040792	0.101697	ZK1055.2	other
WBGene00018908	570.742	0.527889	0.174573	0.00101009	0.00572792	fncm-1	other
WBGene00020126	752.357	0.527104	0.174491	0.00102144	0.0057723	flp-26	other
WBGene00016870	65.6486	0.527038	0.313714	0.0304975	0.0812389	ets-10	other
WBGene00009406	324.747	0.526802	0.200928	0.00342889	0.0149229	F35C11.7	other
WBGene00049348	9.75018	0.526655	0.674054	0.0545723	0.126126	21ur-550	other
WBGene00004979	1954.16	0.526433	0.160266	0.00042094	0.00286158	sph-1	other
WBGene00011705	159.678	0.525889	0.243006	0.0112425	0.0375674	clp-9	other
WBGene00020359	208.514	0.525865	0.20285	0.00374134	0.0159562	math-40	other
WBGene00219623	107.028	0.525777	0.313319	0.0306888	0.0816557	anr-2	other
WBGene00011089	1397.25	0.525624	0.153693	0.000259626	0.00196301	kmo-1	other
WBGene00009640	2934.68	0.525621	0.155589	0.000303941	0.00222216	nspc-10	other
WBGene00017019	4.36292	0.525468	0.961011	0.0184493	NA	D1014.6	other
WBGene00219658	7.48496	0.52544	0.695675	0.0531917	NA	anr-21	other
WBGene00013382	891.663	0.525435	0.190753	0.00234295	0.0110514	gcl-1	other
WBGene00045246	472.368	0.525393	0.217038	0.00599807	0.0230102	C29E4.15	other
WBGene00010086	2901.07	0.524955	0.153547	0.000266837	0.00201011	F55B11.4	other
WBGene00004916	8114.84	0.524892	0.194017	0.00273416	0.0124536	snr-3	other
WBGene00021037	357.204	0.524187	0.196216	0.00300377	0.0134136		other
WBGene00012187	1156.89	0.523932	0.188977	0.0022348	0.0106486	rpb-11	other
WBGene00007226	589.314	0.5237	0.202617	0.00384727	0.0162892	C01G6.4	other
WBGene00004100	238.656	0.523482	0.205915	0.00433618	0.0178831	pqn-8	other
WBGene00014024	31.2959	0.523473	0.444205	0.0605328	0.136497	ZK637.4	other
WBGene00020697	75.324	0.522963	0.277614	0.0211606	0.0614445	T22F3.7	other
WBGene00009453	9358.65	0.522408	0.17485	0.00115924	0.00634943	F36A2.3	other
WBGene00014013	3124.64	0.522356	0.150899	0.00022652	0.00175234	ZK632.4	other
WBGene00019128	142.139	0.522341	0.294392	0.0261853	0.07228	F59G1.4	other
WBGene00021267	42.2614	0.5222	0.438468	0.0601228	0.135755	Y23B4A.1	other
WBGene00199901	4.57624	0.522057	0.905272	0.0240429	NA	Y39G8C.10	other
WBGene00013031	13.7966	0.522009	0.586052	0.0639366	0.142132		other
WBGene00008376	755.374	0.521767	0.164322	0.000620403	0.00386719	D1054.9	other
WBGene00201564	9.17	0.521723	0.650063	0.0589573	0.133769	F13D11.19	other
WBGene00017036	88.1653	0.52051	0.27038	0.0195827	0.0578266	D1069.1	other
WBGene00016933	74.4008	0.520109	0.31863	0.0340106	0.0882154	C54G7.1	other
WBGene00009054	413.379	0.520105	0.170037	0.000919516	0.00531366	F22D6.9	other
WBGene00020064	531.314	0.520026	0.172664	0.00107463	0.00598818	kbp-1	other
WBGene00015251	491.898	0.519738	0.170446	0.000954152	0.0054656	B0546.4	other
WBGene00015088	1908.2	0.519574	0.179723	0.00158063	0.00813767	B0252.3	other
WBGene00021081	8.71425	0.519569	0.783191	0.0382652	0.0969038	pals-33	IPR
WBGene00219914	32.4317	0.519565	0.409589	0.056718	0.129606	F25G6.21	other
WBGene00016207	148.085	0.519467	0.267259	0.0188705	0.0560671	C29E4.10	other
WBGene00019047	142.852	0.519375	0.243985	0.0125493	0.0409648	F58E2.3	other
WBGene00022004	226.44	0.519119	0.234531	0.0102808	0.0349156	npr-22	other
WBGene00012322	70.7344	0.519089	0.347841	0.0422412	0.104177	W07A12.4	other
WBGene00002030	274.214	0.518683	0.234298	0.0102566	0.034849	hst-3.1	other
WBGene00020324	593.279	0.518504	0.210822	0.00550547	0.0215546	T07F12.4	other
WBGene00005388	9.57942	0.518321	0.643264	0.0601138	0.135753	srh-172	other
WBGene00020973	4.20062	0.517966	0.994562	0.0137503	NA	W03B1.3	other
WBGene00011176	13.1924	0.517847	0.596434	0.064065	0.14236	R09E10.6	other
WBGene00016064	120.318	0.517238	0.280464	0.0233214	0.0661357	acd-1	other
WBGene00007791	40.0586	0.517124	0.363646	0.0475443	0.114035	C28A5.6	other
WBGene00023395	192.35	0.516931	0.258575	0.0168493	0.0511572		other
WBGene00021487	1519.07	0.516769	0.189505	0.0026154	0.0120553	comt-3	other
WBGene00009475	1268.25	0.516533	0.169582	0.000971489	0.00554402	F36F2.1	other
WBGene00022354	637.692	0.516403	0.263597	0.018405	0.0550022	Y82E9BR.22	other
WBGene00005936	228.439	0.516388	0.240495	0.0121053	0.0398568	srx-45	other
WBGene00015769	652.45	0.516229	0.163446	0.0006695	0.00410806	C14C11.7	other
WBGene00004281	106.376	0.515636	0.292547	0.0273307	0.0746614	rab-28	other
WBGene00010217	10.643	0.515483	0.597989	0.0652229	0.144326	sre-31	other
WBGene00021931	84.0365	0.515351	0.329006	0.0385438	0.0974124	znf-782	other
WBGene00003859	224.708	0.515338	0.211908	0.00595993	0.0229175	oig-1	other
WBGene00219221	65.8384	0.514857	0.292795	0.0277514	0.0755962	mir-5551	other
WBGene00015889	53.3711	0.514824	0.33794	0.0413976	0.102672	C17C3.3	other
WBGene00009191	809.719	0.514791	0.20969	0.00562944	0.0219038	F27D4.7	other
WBGene00016204	1771.91	0.514517	0.195789	0.00350193	0.0151723	gsto-1	other
WBGene00195970	34.9534	0.514401	0.365597	0.0489283	0.116468	F52B10.6	other
WBGene00006684	58.464	0.514396	0.305301	0.0317086	0.0837373	twk-32	other
WBGene00011517	1814.18	0.514221	0.161745	0.000629419	0.00391344	cgt-1	other
WBGene00017567	2735.78	0.514017	0.212854	0.00627957	0.0238672	F18E3.11	other
WBGene00044620	1331.64	0.513985	0.179495	0.00174411	0.00875487	bus-4	other
WBGene00013553	395.962	0.513946	0.189578	0.00275138	0.0125061	Y75B8A.18	other
WBGene00200685	40.5921	0.513905	0.382285	0.0530932	0.123576	D2023.17	other
WBGene00007365	3495.84	0.513495	0.154845	0.000392437	0.00269474	C06B3.6	other
WBGene00011508	21.6102	0.513426	0.515094	0.068492	0.149736	T05H10.3	other
WBGene00020420	51.8669	0.51338	0.360695	0.0479627	0.114854	T10E10.3	other
WBGene00021859	210.001	0.513349	0.21754	0.00727298	0.026705	fbxa-39	other
WBGene00011192	18.9789	0.513329	0.554108	0.0683068	0.149494	srh-24	other
WBGene00018380	335.188	0.513232	0.214841	0.00673664	0.0251312	decr-1.1	other
WBGene00008871	12.7896	0.5132	0.569638	0.0676087	0.148422	tag-314	other
WBGene00020424	63.5022	0.513173	0.305767	0.0321657	0.0845686	T10H9.1	other
WBGene00019532	149.675	0.512992	0.246082	0.0141805	0.0449978		other
WBGene00012525	139.708	0.512769	0.244638	0.0137605	0.0438978	Y32B12C.1	other
WBGene00200450	4.20326	0.512731	0.858519	0.0288629	NA	C04C11.17	other
WBGene00020148	2941.57	0.512481	0.187875	0.00263997	0.0121412	T01D1.3	other
WBGene00000157	2085.49	0.512372	0.174005	0.00136635	0.00722529	aps-2	other
WBGene00015052	1211.84	0.512082	0.181667	0.00201218	0.00979591	clec-52	other
WBGene00195143	45.782	0.512047	0.360974	0.0485145	0.115718	nlp-78	other
WBGene00009962	44.1507	0.511971	0.370364	0.0510852	0.120273	F53B6.7	other
WBGene00012536	460.532	0.511796	0.197166	0.00386597	0.0163346	Y37A1A.3	other
WBGene00015337	34.3638	0.511724	0.455498	0.065612	0.144991	gsto-2	other
WBGene00044770	777.165	0.511707	0.182914	0.00214987	0.0103342	C53C11.5	other
WBGene00015861	142.035	0.511529	0.237472	0.0120962	0.0398351	C16D9.6	other
WBGene00013141	38.1069	0.511509	0.353186	0.0470016	0.113164	Y53C12A.6	other
WBGene00009029	13.0114	0.511409	0.605506	0.0646476	0.143266	F21H7.3	other
WBGene00002105	36.7123	0.5106	0.436851	0.0642096	0.142546	ins-22	other
WBGene00009107	33.444	0.510373	0.4146	0.0604971	0.13645	txt-10	other
WBGene00008865	1939.53	0.51022	0.19226	0.00331521	0.0144975	F15G9.1	other
WBGene00196421	9.87731	0.51005	0.624311	0.06381	0.141967	F09C3.7	other
WBGene00077538	9.99125	0.509586	0.706512	0.0516717	0.121211	T04F3.5	other
WBGene00018150	703.484	0.509343	0.186844	0.00267912	0.0122696	epg-4	other
WBGene00012662	523.391	0.509263	0.182267	0.00218693	0.0104692	Y39A1C.1	other
WBGene00011692	263.107	0.509047	0.219305	0.00810704	0.0290374	T10G3.1	other
WBGene00172632	9.35644	0.508982	0.621115	0.0642652	0.142631	21ur-7402	other
WBGene00195900	7.14424	0.508911	0.702443	0.0526408	NA	K04D7.9	other
WBGene00021446	509.051	0.508747	0.23166	0.0110498	0.0370749	hlh-33	other
WBGene00013647	1068.97	0.508498	0.184523	0.00246525	0.0115024	Y105C5B.5	other
WBGene00011073	289.21	0.507841	0.184086	0.00243454	0.0113853	R07A4.2	other
WBGene00013048	134.471	0.507821	0.238235	0.0129104	0.0418433	Y50E8A.5	other
WBGene00021893	1614.47	0.50775	0.202823	0.00508378	0.0202697	ndnf-1	other
WBGene00195146	65.0434	0.507526	0.409344	0.0610511	0.13734	F54D5.17	other
WBGene00044568	240.044	0.507098	0.209489	0.00630108	0.023926	ntc-1	other
WBGene00001461	1371.11	0.506916	0.169654	0.00120936	0.00657777	flp-18	other
WBGene00008427	114.204	0.506608	0.272396	0.0234329	0.0663257	atg-10	other
WBGene00021975	2445.75	0.506324	0.188067	0.00298731	0.0133597	Y58A7A.1	other
WBGene00196322	13.1155	0.50629	0.590526	0.0677644	0.148684	R05F9.14	other
WBGene00007595	56.6911	0.506137	0.348162	0.0473288	0.113701	C15A7.2	other
WBGene00013387	384.492	0.506135	0.185317	0.0026676	0.0122271	Y62F5A.9	other
WBGene00198926	32.3708	0.506047	0.433732	0.0652931	0.144442	Y77E11A.18	other
WBGene00011977	7506.69	0.505748	0.148746	0.000297258	0.00218403	T24B8.3	other
WBGene00020784	1364.94	0.505406	0.156159	0.000529442	0.00343665	tat-4	other
WBGene00219546	67.943	0.505328	0.358329	0.0505437	0.119187	F41E7.20	other
WBGene00010142	29.7794	0.505301	0.387979	0.0580276	0.13197	F56A8.8	other
WBGene00016135	339.844	0.504879	0.195748	0.00412709	0.0172102	C26B9.6	other
WBGene00008240	12.8249	0.504483	0.56037	0.0702036	0.152566	C50H2.4	other
WBGene00013306	139.041	0.504291	0.23397	0.0123475	0.0404511	Y57G11C.8	other
WBGene00005941	7.56616	0.504197	0.774249	0.03954	NA	srx-50	other
WBGene00019304	619.804	0.50417	0.163947	0.000915286	0.00529482	K02D10.4	other
WBGene00013293	52.6078	0.504063	0.329037	0.042492	0.104661	Y57G11A.5	other
WBGene00022506	48.56	0.504063	0.333809	0.0438616	0.107356	ZC21.6	other
WBGene00045316	92.4575	0.503864	0.279108	0.0262172	0.0723315		other
WBGene00007900	274.355	0.503672	0.193158	0.0038252	0.0162251	C33D9.6	other
WBGene00004282	1463.99	0.503364	0.212798	0.0073829	0.0270431	rab-30	other
WBGene00004766	6661.95	0.503354	0.155616	0.000536261	0.00346845	sel-9	other
WBGene00194716	61.4093	0.50288	0.293581	0.0314412	0.0831845		other
WBGene00044578	202.363	0.502603	0.221813	0.00953103	0.0328679	K01A12.4	other
WBGene00002133	339.534	0.502342	0.210629	0.00702121	0.0259739	inx-11	other
WBGene00017350	2138.91	0.502337	0.180046	0.00227187	0.0107876	F10E7.9	other
WBGene00000043	45.1713	0.502232	0.339155	0.0463568	0.111908	acr-3	other
WBGene00018748	109.394	0.502084	0.250299	0.01746	0.0527179	F53C3.4	other
WBGene00001455	1346.52	0.501863	0.153557	0.000479411	0.00316713	flp-12	other
WBGene00010224	110.715	0.501825	0.291328	0.030911	0.0821001	F58A3.4	other
WBGene00013841	384.419	0.501807	0.174261	0.00172548	0.00868148		other
WBGene00007257	1669.52	0.501537	0.198863	0.00490903	0.0197337	C01H6.8	other
WBGene00001044	447.172	0.501405	0.172394	0.00157531	0.00811283	dnj-26	other
WBGene00043050	271.721	0.501227	0.242932	0.0154084	0.0478094	oig-4	other
WBGene00007454	73.0821	0.501153	0.319347	0.0405822	0.101344	C08F11.7	other
WBGene00008513	259.622	0.501009	0.232982	0.0125972	0.0410884	F02A9.1	other
WBGene00007619	124.419	0.500584	0.258303	0.0202531	0.0594311	C15H11.11	other
WBGene00269421	111.071	0.500413	0.399415	0.0619618	0.138969	R06F6.14	other
WBGene00015552	1106.88	0.500362	0.205017	0.00611795	0.0233715	C06G3.6	other
WBGene00011161	10.6257	0.500076	0.61502	0.065611	0.144991	chil-18	other
WBGene00007397	193.94	0.499783	0.250826	0.0181395	0.0543487	C07A4.2	other
WBGene00006949	563.743	0.499625	0.189377	0.00355218	0.0153096	wrt-3	other
WBGene00198992	4.50601	0.499525	0.85495	0.025744	NA	C18B2.8	other
WBGene00012912	14.856	0.499265	0.531646	0.0729742	0.157043	Y46G5A.22	other
WBGene00009078	612.761	0.498832	0.324075	0.0428045	0.105272	rpb-12	other
WBGene00003954	430.091	0.498729	0.184718	0.0029925	0.0133683	pcm-1	other
WBGene00014884	152.171	0.498645	0.239469	0.0149075	0.0467075		other
WBGene00001022	831.348	0.498258	0.171348	0.00159181	0.0081901	dnj-4	other
WBGene00001907	860.602	0.4978	0.20832	0.00705086	0.02606	his-33	other
WBGene00001938	51300.2	0.497634	0.211583	0.00727427	0.026705	his-64	other
WBGene00015460	1910.73	0.497534	0.153971	0.000551197	0.00353582	C05C8.1	other
WBGene00044431	806.574	0.497419	0.200816	0.00560763	0.0218657	mzt-1	other
WBGene00000073	1277.88	0.497325	0.155806	0.000631285	0.00392058	add-2	other
WBGene00009667	620.736	0.497132	0.189821	0.00378374	0.0160952	F43G9.4	other
WBGene00002116	673.566	0.497	0.188158	0.00355079	0.0153096	ins-33	other
WBGene00050920	31.6669	0.496908	0.422207	0.0677989	0.14874		other
WBGene00019545	395.018	0.496814	0.191668	0.00409321	0.0171055	K09B3.1	other
WBGene00010767	541.883	0.496626	0.185362	0.00318563	0.0140464	blos-9	other
WBGene00015885	1080.84	0.496054	0.167855	0.00138645	0.00731034	fbxa-65	other
WBGene00003860	2001.18	0.496045	0.247051	0.0173752	0.0525104	oig-2	other
WBGene00009326	239.483	0.496043	0.227129	0.011857	0.0392127	F32D8.1	other
WBGene00008572	6748.04	0.49591	0.155371	0.000635822	0.00394092	F08B12.4	other
WBGene00016513	168.931	0.495823	0.219251	0.009796	0.0335977	C38C3.4	other
WBGene00016480	4.08906	0.495587	0.992051	0.0055926	NA	srab-7	other
WBGene00016533	257.891	0.495307	0.21484	0.00881518	0.0309865	C39D10.6	other
WBGene00010349	28.7136	0.494983	0.414089	0.0670399	0.147336	dyf-18	other
WBGene00020170	16.0096	0.494728	0.535515	0.0747206	0.160044	T02G5.14	other
WBGene00009055	78.0022	0.494648	0.309103	0.0393901	0.0990468		other
WBGene00219663	5.78163	0.494548	0.732334	0.0471571	NA	anr-10	other
WBGene00020236	53.9871	0.494282	0.32173	0.0438392	0.107318	lgc-1	other
WBGene00001711	57.2232	0.494152	0.31955	0.0430353	0.105697	grl-2	other
WBGene00022802	112.192	0.493896	0.258447	0.0220239	0.0632892	ZK688.7	other
WBGene00009823	261.6	0.49386	0.205733	0.00692923	0.025711	gadr-6	other
WBGene00016344	39.8138	0.493823	0.390628	0.0629626	0.140569	rsef-1	other
WBGene00000804	1794.66	0.493486	0.236561	0.0143649	0.0454537	csc-1	other
WBGene00200218	41.4243	0.493455	0.352466	0.0535842	0.124422	F25F1.3	other
WBGene00001904	856.78	0.49317	0.208858	0.00769724	0.0278334	his-30	other
[truncated: 26,789 more rows]

## Sheet: GO enrichment
ALL DEGs
ID	Description	GeneRatio	BgRatio	pvalue	p.adjust	qvalue	geneID	Count
GO:0019752	carboxylic acid metabolic process	224/3139	418/9723	3.16093e-20	7.21429e-17	5.95351e-17	WBGene00001397/WBGene00003816/WBGene00003844/WBGene00004060/WBGene00004062/WBGene00004258/WBGene00005022/WBGene00006418/WBGene00006935/WBGene00007150/WBGene00007234/WBGene00007236/WBGene00007363/WBGene00007756/WBGene00008629/WBGene00009048/WBGene00009082/WBGene00009973/WBGene00010425/WBGene00011088/WBGene00011089/WBGene00011436/WBGene00012142/WBGene00012316/WBGene00013358/WBGene00014098/WBGene000…	224
GO:0043604	amide biosynthetic process	214/3139	414/9723	5.4754e-17	4.22017e-14	3.48264e-14	WBGene00000940/WBGene00001423/WBGene00001482/WBGene00003816/WBGene00004413/WBGene00004422/WBGene00004485/WBGene00004496/WBGene00006499/WBGene00006935/WBGene00007150/WBGene00007587/WBGene00008452/WBGene00008670/WBGene00008920/WBGene00009082/WBGene00009771/WBGene00010094/WBGene00010405/WBGene00011517/WBGene00012697/WBGene00013898/WBGene00014112/WBGene00015425/WBGene00016496/WBGene00018398/WBGene000…	214
GO:0006518	peptide metabolic process	208/3139	409/9723	1.49432e-15	9.21396e-13	7.60372e-13	WBGene00000940/WBGene00001172/WBGene00001423/WBGene00001482/WBGene00004413/WBGene00004422/WBGene00004485/WBGene00004496/WBGene00006499/WBGene00006935/WBGene00007587/WBGene00008452/WBGene00008670/WBGene00008920/WBGene00009771/WBGene00010094/WBGene00010405/WBGene00012697/WBGene00012776/WBGene00013492/WBGene00013898/WBGene00014112/WBGene00015425/WBGene00016496/WBGene00018426/WBGene00019353/WBGene000…	208
GO:0022613	ribonucleoprotein complex biogenesis	132/3139	258/9723	1.55443e-10	4.35665e-08	3.59528e-08	WBGene00001423/WBGene00002078/WBGene00004485/WBGene00004496/WBGene00006489/WBGene00007617/WBGene00009966/WBGene00010627/WBGene00011538/WBGene00012692/WBGene00013343/WBGene00015461/WBGene00016496/WBGene00017605/WBGene00017768/WBGene00019762/WBGene00020389/WBGene00020705/WBGene00022021/WBGene00004419/WBGene00004448/WBGene00004474/WBGene00004477/WBGene00007111/WBGene00009132/WBGene00009211/WBGene000…	132
GO:0007010	cytoskeleton organization	209/3139	455/9723	3.53755e-10	9.08855e-08	7.50022e-08	WBGene00000064/WBGene00000200/WBGene00000228/WBGene00000257/WBGene00000552/WBGene00000838/WBGene00000868/WBGene00001513/WBGene00001829/WBGene00001830/WBGene00002055/WBGene00002215/WBGene00002632/WBGene00003160/WBGene00003515/WBGene00006311/WBGene00006437/WBGene00006589/WBGene00006803/WBGene00006836/WBGene00009059/WBGene00009098/WBGene00009385/WBGene00010259/WBGene00011647/WBGene00012532/WBGene000…	209
GO:0007276	gamete generation	138/3139	279/9723	1.16389e-09	2.76022e-07	2.27784e-07	WBGene00000534/WBGene00000868/WBGene00001482/WBGene00002215/WBGene00003515/WBGene00004975/WBGene00006623/WBGene00007554/WBGene00011647/WBGene00013355/WBGene00013862/WBGene00016045/WBGene00023417/WBGene00000018/WBGene00000441/WBGene00002190/WBGene00003495/WBGene00004789/WBGene00007772/WBGene00018857/WBGene00000816/WBGene00000818/WBGene00000865/WBGene00000942/WBGene00001411/WBGene00001983/WBGene000…	138
GO:0140694	non-membrane-bounded organelle assembly	89/3139	163/9723	2.57332e-09	5.28902e-07	4.36471e-07	WBGene00000257/WBGene00000838/WBGene00001829/WBGene00001830/WBGene00003160/WBGene00003515/WBGene00004496/WBGene00006589/WBGene00006836/WBGene00007554/WBGene00007617/WBGene00009385/WBGene00012692/WBGene00019064/WBGene00302980/WBGene00003495/WBGene00003514/WBGene00006588/WBGene00006764/WBGene00006810/WBGene00006825/WBGene00018522/WBGene00002228/WBGene00004357/WBGene00004474/WBGene00006759/WBGene000…	89
GO:0010629	negative regulation of gene expression	148/3139	309/9723	4.88598e-09	9.41466e-07	7.76934e-07	WBGene00000552/WBGene00000940/WBGene00001423/WBGene00001482/WBGene00002055/WBGene00003222/WBGene00004502/WBGene00006499/WBGene00009966/WBGene00010260/WBGene00011324/WBGene00019971/WBGene00021613/WBGene00045308/WBGene00045401/WBGene00002050/WBGene00002052/WBGene00002056/WBGene00002057/WBGene00002067/WBGene00002285/WBGene00002988/WBGene00003407/WBGene00003485/WBGene00003828/WBGene00003970/WBGene000…	148
GO:0034660	ncRNA metabolic process	161/3139	343/9723	6.28542e-09	1.13988e-06	9.40672e-07	WBGene00001423/WBGene00004248/WBGene00004485/WBGene00006489/WBGene00006613/WBGene00006935/WBGene00007101/WBGene00007237/WBGene00007617/WBGene00009770/WBGene00009966/WBGene00010260/WBGene00012692/WBGene00015450/WBGene00015461/WBGene00017605/WBGene00017608/WBGene00019353/WBGene00019971/WBGene00020389/WBGene00020705/WBGene00022021/WBGene00001336/WBGene00001983/WBGene00002001/WBGene00002152/WBGene000…	161
GO:0045087	innate immune response	134/3139	277/9723	1.21479e-08	1.97116e-06	1.62668e-06	WBGene00000558/WBGene00000795/WBGene00001834/WBGene00003090/WBGene00003091/WBGene00003092/WBGene00003096/WBGene00003647/WBGene00003705/WBGene00003771/WBGene00004809/WBGene00007153/WBGene00007440/WBGene00007717/WBGene00007807/WBGene00008234/WBGene00008336/WBGene00008726/WBGene00008900/WBGene00008988/WBGene00009426/WBGene00009429/WBGene00009431/WBGene00009710/WBGene00009805/WBGene00009973/WBGene000…	134
GO:0044248	cellular catabolic process	219/3139	498/9723	1.41828e-08	2.08217e-06	1.71828e-06	WBGene00000795/WBGene00000940/WBGene00001578/WBGene00003954/WBGene00004060/WBGene00004062/WBGene00004256/WBGene00006418/WBGene00006499/WBGene00009973/WBGene00010019/WBGene00010425/WBGene00011089/WBGene00011625/WBGene00012776/WBGene00013358/WBGene00013492/WBGene00016511/WBGene00017765/WBGene00018426/WBGene00019476/WBGene00019478/WBGene00019599/WBGene00020950/WBGene00021613/WBGene00022393/WBGene000…	219
GO:0006952	defense response	187/3139	416/9723	2.39473e-08	3.05307e-06	2.51951e-06	WBGene00000558/WBGene00000795/WBGene00000915/WBGene00001834/WBGene00002015/WBGene00002018/WBGene00003090/WBGene00003091/WBGene00003092/WBGene00003096/WBGene00003374/WBGene00003647/WBGene00003705/WBGene00003765/WBGene00003771/WBGene00004809/WBGene00006418/WBGene00007097/WBGene00007153/WBGene00007395/WBGene00007440/WBGene00007717/WBGene00007807/WBGene00008233/WBGene00008234/WBGene00008336/WBGene000…	187
GO:0002119	nematode larval development	207/3139	469/9723	2.5359e-08	3.05307e-06	2.51951e-06	WBGene00000915/WBGene00001089/WBGene00001172/WBGene00001834/WBGene00002118/WBGene00002215/WBGene00002637/WBGene00003242/WBGene00004032/WBGene00004195/WBGene00004740/WBGene00004928/WBGene00005022/WBGene00006437/WBGene00006443/WBGene00006523/WBGene00006589/WBGene00006803/WBGene00006815/WBGene00006874/WBGene00009059/WBGene00010425/WBGene00011517/WBGene00011647/WBGene00012524/WBGene00013766/WBGene000…	207
GO:0043207	response to external biotic stimulus	185/3139	414/9723	4.86052e-08	4.995e-06	4.12206e-06	WBGene00000558/WBGene00000795/WBGene00000915/WBGene00001834/WBGene00002015/WBGene00002018/WBGene00003090/WBGene00003091/WBGene00003092/WBGene00003096/WBGene00003374/WBGene00003647/WBGene00003705/WBGene00003765/WBGene00003771/WBGene00004809/WBGene00006418/WBGene00007097/WBGene00007153/WBGene00007395/WBGene00007440/WBGene00007717/WBGene00007807/WBGene00008233/WBGene00008234/WBGene00008336/WBGene000…	185
GO:0007281	germ cell development	97/3139	191/9723	6.81085e-08	6.36299e-06	5.25098e-06	WBGene00000534/WBGene00000868/WBGene00001482/WBGene00004975/WBGene00006623/WBGene00007554/WBGene00011647/WBGene00013862/WBGene00016045/WBGene00023417/WBGene00000441/WBGene00002190/WBGene00007772/WBGene00018857/WBGene00000816/WBGene00000818/WBGene00000865/WBGene00001983/WBGene00002001/WBGene00002074/WBGene00002245/WBGene00003030/WBGene00003150/WBGene00003218/WBGene00003992/WBGene00004374/WBGene000…	97
GO:0051647	nucleus localization	27/3139	36/9723	1.73642e-07	1.52954e-05	1.26224e-05	WBGene00000868/WBGene00002055/WBGene00002215/WBGene00006815/WBGene00013862/WBGene00016045/WBGene00002050/WBGene00002052/WBGene00002056/WBGene00002057/WBGene00002067/WBGene00003485/WBGene00001017/WBGene00003920/WBGene00010272/WBGene00002053/WBGene00002054/WBGene00006997/WBGene00011994/WBGene00000140/WBGene00000962/WBGene00003052/WBGene00011230/WBGene00003047/WBGene00003829/WBGene00006840/WBGene000…	27
GO:0006338	chromatin remodeling	69/3139	128/9723	3.02212e-07	2.38902e-05	1.97151e-05	WBGene00001581/WBGene00001852/WBGene00001875/WBGene00002055/WBGene00002637/WBGene00003222/WBGene00006523/WBGene00008218/WBGene00008944/WBGene00010851/WBGene00012824/WBGene00000482/WBGene00002050/WBGene00002052/WBGene00002056/WBGene00002057/WBGene00002067/WBGene00003485/WBGene00004106/WBGene00004745/WBGene00006524/WBGene00010199/WBGene00017423/WBGene00020496/WBGene00001085/WBGene00001827/WBGene000…	69
GO:0034248	regulation of amide metabolic process	70/3139	132/9723	5.68167e-07	4.17062e-05	3.44176e-05	WBGene00000940/WBGene00001423/WBGene00001482/WBGene00006499/WBGene00007587/WBGene00015425/WBGene00019971/WBGene00002060/WBGene00002285/WBGene00003970/WBGene00004245/WBGene00015547/WBGene00016661/WBGene00001579/WBGene00004804/WBGene00007762/WBGene00010556/WBGene00017641/WBGene00019537/WBGene00022232/WBGene00023421/WBGene00000935/WBGene00001225/WBGene00001230/WBGene00001401/WBGene00001402/WBGene000…	70
GO:0009792	embryo development ending in birth or egg hatching	139/3139	305/9723	5.98562e-07	4.22819e-05	3.48927e-05	WBGene00000064/WBGene00000552/WBGene00001089/WBGene00001834/WBGene00002632/WBGene00003159/WBGene00003160/WBGene00003242/WBGene00005022/WBGene00006311/WBGene00006437/WBGene00010425/WBGene00044637/WBGene00302980/WBGene00000100/WBGene00000157/WBGene00000161/WBGene00000422/WBGene00001130/WBGene00001149/WBGene00002060/WBGene00002280/WBGene00004749/WBGene00015547/WBGene00000123/WBGene00001093/WBGene000…	139
GO:0006099	tricarboxylic acid cycle	22/3139	28/9723	6.27378e-07	4.29823e-05	3.54707e-05	WBGene00007150/WBGene00014098/WBGene00018491/WBGene00020950/WBGene00000040/WBGene00007350/WBGene00007942/WBGene00007993/WBGene00009812/WBGene00015391/WBGene00016995/WBGene00010317/WBGene00020679/WBGene00006433/WBGene00009664/WBGene00016266/WBGene00016392/WBGene00000041/WBGene00000833/WBGene00001503/WBGene00003162/WBGene00009440	22
GO:0006417	regulation of translation	68/3139	128/9723	7.5342e-07	5.04955e-05	4.16708e-05	WBGene00000940/WBGene00001423/WBGene00001482/WBGene00006499/WBGene00007587/WBGene00015425/WBGene00019971/WBGene00002060/WBGene00002285/WBGene00003970/WBGene00004245/WBGene00015547/WBGene00001579/WBGene00004804/WBGene00007762/WBGene00010556/WBGene00017641/WBGene00019537/WBGene00022232/WBGene00023421/WBGene00000935/WBGene00001225/WBGene00001230/WBGene00001401/WBGene00001402/WBGene00002063/WBGene000…	68
GO:0007097	nuclear migration	25/3139	34/9723	9.49181e-07	5.97209e-05	4.9284e-05	WBGene00000868/WBGene00002055/WBGene00002215/WBGene00006815/WBGene00013862/WBGene00002050/WBGene00002052/WBGene00002056/WBGene00002057/WBGene00002067/WBGene00003485/WBGene00001017/WBGene00003920/WBGene00002053/WBGene00002054/WBGene00006997/WBGene00011994/WBGene00000140/WBGene00000962/WBGene00003052/WBGene00011230/WBGene00003047/WBGene00003829/WBGene00006840/WBGene00010796	25
GO:0097435	supramolecular fiber organization	99/3139	205/9723	1.07794e-06	6.64657e-05	5.48501e-05	WBGene00000200/WBGene00000838/WBGene00001830/WBGene00003515/WBGene00006589/WBGene00006803/WBGene00006836/WBGene00009059/WBGene00010259/WBGene00011647/WBGene00012532/WBGene00013082/WBGene00016045/WBGene00019064/WBGene00020553/WBGene00020808/WBGene00302980/WBGene00000072/WBGene00000083/WBGene00002037/WBGene00002039/WBGene00003171/WBGene00003495/WBGene00003514/WBGene00004121/WBGene00004317/WBGene000…	99
GO:0007059	chromosome segregation	90/3139	183/9723	1.2401e-06	7.4965e-05	6.1864e-05	WBGene00000257/WBGene00000868/WBGene00001829/WBGene00001830/WBGene00001864/WBGene00003159/WBGene00003160/WBGene00004738/WBGene00004747/WBGene00006375/WBGene00006376/WBGene00006523/WBGene00010425/WBGene00018522/WBGene00001017/WBGene00001085/WBGene00001867/WBGene00002228/WBGene00004333/WBGene00010556/WBGene00013223/WBGene00017641/WBGene00017643/WBGene00019953/WBGene00000383/WBGene00000411/WBGene000…	90
GO:0010558	negative regulation of macromolecule biosynthetic process	201/3139	474/9723	1.39238e-06	7.80492e-05	6.44092e-05	WBGene00000552/WBGene00000940/WBGene00001423/WBGene00001482/WBGene00001834/WBGene00002055/WBGene00002637/WBGene00003222/WBGene00004502/WBGene00004747/WBGene00006499/WBGene00009224/WBGene00009966/WBGene00010260/WBGene00010867/WBGene00011324/WBGene00019971/WBGene00021613/WBGene00045308/WBGene00045401/WBGene00045419/WBGene00000482/WBGene00000902/WBGene00000908/WBGene00001251/WBGene00002050/WBGene000…	201
GO:0031327	negative regulation of cellular biosynthetic process	204/3139	483/9723	1.61873e-06	8.75532e-05	7.22523e-05	WBGene00000552/WBGene00000940/WBGene00001423/WBGene00001482/WBGene00001834/WBGene00002055/WBGene00002637/WBGene00003222/WBGene00004502/WBGene00004747/WBGene00006499/WBGene00009224/WBGene00009966/WBGene00010260/WBGene00010867/WBGene00011324/WBGene00019971/WBGene00021613/WBGene00045308/WBGene00045401/WBGene00045419/WBGene00000482/WBGene00000902/WBGene00000908/WBGene00001251/WBGene00002050/WBGene000…	204
GO:0009890	negative regulation of biosynthetic process	205/3139	486/9723	1.69997e-06	8.9063e-05	7.34983e-05	WBGene00000552/WBGene00000940/WBGene00001423/WBGene00001482/WBGene00001834/WBGene00002055/WBGene00002637/WBGene00003222/WBGene00004502/WBGene00004747/WBGene00006499/WBGene00009224/WBGene00009966/WBGene00010260/WBGene00010867/WBGene00011324/WBGene00019971/WBGene00021613/WBGene00045308/WBGene00045401/WBGene00045419/WBGene00000482/WBGene00000902/WBGene00000908/WBGene00001251/WBGene00002050/WBGene000…	205
GO:0055001	muscle cell development	35/3139	55/9723	1.70442e-06	8.9063e-05	7.34983e-05	WBGene00000228/WBGene00000838/WBGene00001830/WBGene00003515/WBGene00006589/WBGene00006836/WBGene00019064/WBGene00302980/WBGene00003495/WBGene00003514/WBGene00006588/WBGene00006764/WBGene00006810/WBGene00006825/WBGene00017472/WBGene00004357/WBGene00006759/WBGene00006814/WBGene00004790/WBGene00006495/WBGene00006787/WBGene00000812/WBGene00001115/WBGene00002348/WBGene00003183/WBGene00003934/WBGene000…	35
GO:0071824	protein-DNA complex organization	107/3139	229/9723	2.89596e-06	0.000137357	0.000113353	WBGene00001581/WBGene00001829/WBGene00001834/WBGene00001852/WBGene00001875/WBGene00002055/WBGene00002637/WBGene00003222/WBGene00006523/WBGene00008143/WBGene00008218/WBGene00008944/WBGene00010851/WBGene00012824/WBGene00000482/WBGene00002050/WBGene00002052/WBGene00002056/WBGene00002057/WBGene00002067/WBGene00003485/WBGene00004106/WBGene00004745/WBGene00006393/WBGene00006524/WBGene00010199/WBGene000…	107
GO:0000070	mitotic sister chromatid segregation	49/3139	87/9723	2.97044e-06	0.000138755	0.000114506	WBGene00000257/WBGene00000868/WBGene00001829/WBGene00001830/WBGene00003159/WBGene00003160/WBGene00004738/WBGene00004747/WBGene00010425/WBGene00018522/WBGene00001085/WBGene00013223/WBGene00017641/WBGene00017643/WBGene00019953/WBGene00000383/WBGene00000411/WBGene00000804/WBGene00001281/WBGene00002994/WBGene00003367/WBGene00003789/WBGene00006988/WBGene00010785/WBGene00015515/WBGene00017132/WBGene000…	49
GO:0010927	cellular component assembly involved in morphogenesis	33/3139	52/9723	3.68669e-06	0.000164726	0.000135938	WBGene00000838/WBGene00001830/WBGene00003515/WBGene00006589/WBGene00006836/WBGene00019064/WBGene00302980/WBGene00003495/WBGene00003514/WBGene00006588/WBGene00006764/WBGene00006810/WBGene00006825/WBGene00004357/WBGene00006759/WBGene00006814/WBGene00004790/WBGene00006495/WBGene00006787/WBGene00001115/WBGene00002348/WBGene00003183/WBGene00003934/WBGene00006754/WBGene00006789/WBGene00006820/WBGene000…	33
GO:0048513	animal organ development	183/3139	431/9723	3.78064e-06	0.00016651	0.000137411	WBGene00001089/WBGene00001834/WBGene00002632/WBGene00002637/WBGene00003248/WBGene00003738/WBGene00004216/WBGene00004256/WBGene00005022/WBGene00006523/WBGene00006589/WBGene00006760/WBGene00006815/WBGene00006836/WBGene00006874/WBGene00009059/WBGene00012524/WBGene00013082/WBGene00013862/WBGene00016045/WBGene00016782/WBGene00017606/WBGene00017607/WBGene00000393/WBGene00000482/WBGene00000961/WBGene000…	183
GO:0051246	regulation of protein metabolic process	162/3139	375/9723	4.14861e-06	0.000180143	0.000148661	WBGene00000534/WBGene00000868/WBGene00000915/WBGene00000940/WBGene00001423/WBGene00001482/WBGene00003242/WBGene00003374/WBGene00004501/WBGene00004502/WBGene00005644/WBGene00006499/WBGene00007428/WBGene00007587/WBGene00009049/WBGene00009328/WBGene00011195/WBGene00011328/WBGene00011330/WBGene00013481/WBGene00013606/WBGene00015425/WBGene00015426/WBGene00016099/WBGene00017311/WBGene00019476/WBGene000…	162
GO:0022618	protein-RNA complex assembly	52/3139	95/9723	4.70649e-06	0.000193468	0.000159657	WBGene00004496/WBGene00006489/WBGene00007617/WBGene00009966/WBGene00012692/WBGene00013343/WBGene00016496/WBGene00017768/WBGene00019762/WBGene00004474/WBGene00009132/WBGene00009320/WBGene00017238/WBGene00019543/WBGene00020284/WBGene00020687/WBGene00021655/WBGene00001225/WBGene00001230/WBGene00001340/WBGene00004416/WBGene00004421/WBGene00004916/WBGene00012896/WBGene00015920/WBGene00001226/WBGene000…	52
GO:0071826	protein-RNA complex organization	53/3139	98/9723	6.15658e-06	0.000246503	0.000203424	WBGene00004496/WBGene00006489/WBGene00007617/WBGene00009966/WBGene00012692/WBGene00013343/WBGene00016496/WBGene00017768/WBGene00019762/WBGene00004474/WBGene00009132/WBGene00009320/WBGene00017238/WBGene00019543/WBGene00020284/WBGene00020687/WBGene00021655/WBGene00001225/WBGene00001230/WBGene00001340/WBGene00003393/WBGene00004416/WBGene00004421/WBGene00004916/WBGene00012896/WBGene00015920/WBGene000…	53
GO:0010608	post-transcriptional regulation of gene expression	94/3139	199/9723	6.53314e-06	0.000254958	0.000210401	WBGene00000940/WBGene00001423/WBGene00001482/WBGene00006499/WBGene00007587/WBGene00015425/WBGene00019971/WBGene00002060/WBGene00002285/WBGene00003407/WBGene00003970/WBGene00003998/WBGene00004245/WBGene00015547/WBGene00018857/WBGene00019862/WBGene00001090/WBGene00001579/WBGene00002245/WBGene00004804/WBGene00007207/WBGene00007762/WBGene00010556/WBGene00017641/WBGene00019537/WBGene00022232/WBGene000…	94
GO:0030239	myofibril assembly	32/3139	51/9723	7.35795e-06	0.000283557	0.000234002	WBGene00000838/WBGene00001830/WBGene00003515/WBGene00006589/WBGene00006836/WBGene00019064/WBGene00302980/WBGene00003495/WBGene00003514/WBGene00006588/WBGene00006764/WBGene00006810/WBGene00006825/WBGene00004357/WBGene00006759/WBGene00006814/WBGene00004790/WBGene00006495/WBGene00006787/WBGene00001115/WBGene00002348/WBGene00003183/WBGene00003934/WBGene00006754/WBGene00006789/WBGene00006820/WBGene000…	32
GO:0044282	small molecule catabolic process	83/3139	174/9723	1.41171e-05	0.000512036	0.000422552	WBGene00004060/WBGene00004062/WBGene00009973/WBGene00010425/WBGene00011089/WBGene00013358/WBGene00016511/WBGene00017765/WBGene00019599/WBGene00020950/WBGene00020962/WBGene00000391/WBGene00001149/WBGene00001790/WBGene00007129/WBGene00008354/WBGene00009813/WBGene00010336/WBGene00015778/WBGene00015783/WBGene00016103/WBGene00016294/WBGene00016644/WBGene00017048/WBGene00018986/WBGene00019620/WBGene000…	83
GO:0009156	ribonucleoside monophosphate biosynthetic process	17/3139	22/9723	1.89142e-05	0.000670259	0.000553123	WBGene00016509/WBGene00018174/WBGene00007089/WBGene00008948/WBGene00011128/WBGene00011224/WBGene00020682/WBGene00004259/WBGene00010912/WBGene00015116/WBGene00016415/WBGene00003581/WBGene00011064/WBGene00020932/WBGene00008654/WBGene00011559/WBGene00022817	17
GO:0098813	nuclear chromosome segregation	72/3139	148/9723	2.2466e-05	0.000761128	0.000628112	WBGene00000257/WBGene00000868/WBGene00001829/WBGene00001830/WBGene00001864/WBGene00003159/WBGene00003160/WBGene00004738/WBGene00004747/WBGene00006375/WBGene00006376/WBGene00010425/WBGene00018522/WBGene00001085/WBGene00001867/WBGene00002228/WBGene00004333/WBGene00013223/WBGene00017641/WBGene00017643/WBGene00019953/WBGene00000383/WBGene00000411/WBGene00000804/WBGene00001281/WBGene00002994/WBGene000…	72
GO:0000212	meiotic spindle organization	14/3139	17/9723	3.05781e-05	0.000982004	0.000810387	WBGene00001829/WBGene00001830/WBGene00002228/WBGene00002363/WBGene00006994/WBGene00000275/WBGene00000386/WBGene00003183/WBGene00008107/WBGene00000549/WBGene00000837/WBGene00002219/WBGene00002231/WBGene00006540	14
GO:0009395	phospholipid catabolic process	14/3139	17/9723	3.05781e-05	0.000982004	0.000810387	WBGene00022393/WBGene00000212/WBGene00004036/WBGene00008607/WBGene00000213/WBGene00000211/WBGene00004038/WBGene00004040/WBGene00011511/WBGene00019747/WBGene00011037/WBGene00012544/WBGene00018131/WBGene00021852	14
GO:0035966	response to topologically incorrect protein	95/3139	208/9723	3.19955e-05	0.00101693	0.000839208	WBGene00000024/WBGene00000027/WBGene00000029/WBGene00000030/WBGene00000031/WBGene00000514/WBGene00000802/WBGene00001037/WBGene00001834/WBGene00002010/WBGene00002015/WBGene00002017/WBGene00002018/WBGene00002019/WBGene00002020/WBGene00004099/WBGene00004759/WBGene00006801/WBGene00011535/WBGene00013878/WBGene00015660/WBGene00018292/WBGene00020613/WBGene00021979/WBGene00000032/WBGene00000033/WBGene000…	95
GO:0000278	mitotic cell cycle	139/3139	325/9723	3.61127e-05	0.00113608	0.000937535	WBGene00000064/WBGene00000257/WBGene00000387/WBGene00000868/WBGene00001513/WBGene00001829/WBGene00001830/WBGene00001874/WBGene00002985/WBGene00003155/WBGene00003159/WBGene00003160/WBGene00003405/WBGene00004738/WBGene00004747/WBGene00008921/WBGene00010425/WBGene00012835/WBGene00013862/WBGene00018285/WBGene00003171/WBGene00013917/WBGene00018522/WBGene00019321/WBGene00000419/WBGene00000865/WBGene000…	139
GO:0051604	protein maturation	110/3139	248/9723	3.8011e-05	0.00118372	0.000976849	WBGene00000534/WBGene00000802/WBGene00000883/WBGene00000915/WBGene00001037/WBGene00001172/WBGene00001406/WBGene00001428/WBGene00001431/WBGene00002010/WBGene00002015/WBGene00002016/WBGene00002018/WBGene00002019/WBGene00003248/WBGene00004975/WBGene00016060/WBGene00020391/WBGene00020719/WBGene00000884/WBGene00001025/WBGene00001690/WBGene00001984/WBGene00002007/WBGene00002023/WBGene00002024/WBGene000…	110
GO:0030968	endoplasmic reticulum unfolded protein response	77/3139	164/9723	5.62595e-05	0.0016363	0.00135034	WBGene00000024/WBGene00000027/WBGene00000029/WBGene00000030/WBGene00000031/WBGene00000514/WBGene00000802/WBGene00002015/WBGene00002017/WBGene00002018/WBGene00002019/WBGene00002020/WBGene00004099/WBGene00004759/WBGene00006801/WBGene00011535/WBGene00015660/WBGene00018292/WBGene00020613/WBGene00021979/WBGene00000032/WBGene00000033/WBGene00001025/WBGene00002007/WBGene00003554/WBGene00003877/WBGene000…	77
GO:0051664	nuclear pore localization	12/3139	14/9723	5.68597e-05	0.0016383	0.00135199	WBGene00002055/WBGene00002050/WBGene00002052/WBGene00002056/WBGene00002057/WBGene00002067/WBGene00003485/WBGene00002053/WBGene00002054/WBGene00001214/WBGene00003052/WBGene00003796	12
GO:0048285	organelle fission	97/3139	216/9723	6.01055e-05	0.00171579	0.00141594	WBGene00000257/WBGene00000868/WBGene00001829/WBGene00001830/WBGene00001864/WBGene00001874/WBGene00002215/WBGene00003159/WBGene00003160/WBGene00004373/WBGene00004738/WBGene00004747/WBGene00006375/WBGene00006376/WBGene00010425/WBGene00018522/WBGene00001085/WBGene00001093/WBGene00001867/WBGene00002074/WBGene00002214/WBGene00002228/WBGene00002363/WBGene00004333/WBGene00010272/WBGene00010556/WBGene000…	97
GO:0050801	monoatomic ion homeostasis	65/3139	134/9723	6.18205e-05	0.0017279	0.00142593	WBGene00000539/WBGene00001137/WBGene00001177/WBGene00004037/WBGene00006442/WBGene00006801/WBGene00006812/WBGene00007586/WBGene00013025/WBGene00015660/WBGene00017062/WBGene00021975/WBGene00000040/WBGene00000393/WBGene00000822/WBGene00003732/WBGene00003877/WBGene00004036/WBGene00004313/WBGene00006921/WBGene00007591/WBGene00009929/WBGene00010117/WBGene00010993/WBGene00016343/WBGene00019493/WBGene000…	65
GO:0006091	generation of precursor metabolites and energy	68/3139	142/9723	7.03152e-05	0.00191425	0.00157971	WBGene00007150/WBGene00009082/WBGene00009583/WBGene00012692/WBGene00014098/WBGene00018491/WBGene00020696/WBGene00020950/WBGene00000040/WBGene00001520/WBGene00001684/WBGene00001685/WBGene00006863/WBGene00007350/WBGene00007942/WBGene00007993/WBGene00009812/WBGene00015391/WBGene00016995/WBGene00020334/WBGene00020596/WBGene00022199/WBGene00002162/WBGene00010317/WBGene00012015/WBGene00014001/WBGene000…	68
GO:0043062	extracellular structure organization	25/3139	40/9723	8.11217e-05	0.00213759	0.00176402	WBGene00003165/WBGene00003242/WBGene00010524/WBGene00012364/WBGene00016283/WBGene00000082/WBGene00000083/WBGene00001863/WBGene00002280/WBGene00004257/WBGene00020567/WBGene00001328/WBGene00001403/WBGene00001650/WBGene00002247/WBGene00000527/WBGene00009958/WBGene00000395/WBGene00001263/WBGene00003001/WBGene00006498/WBGene00006987/WBGene00015591/WBGene00020646/WBGene00194737	25
GO:0044283	small molecule biosynthetic process	83/3139	182/9723	0.000105138	0.0026569	0.00219258	WBGene00001397/WBGene00003816/WBGene00004258/WBGene00005022/WBGene00007150/WBGene00007236/WBGene00007363/WBGene00009048/WBGene00011089/WBGene00012142/WBGene00013358/WBGene00018398/WBGene00020517/WBGene00000391/WBGene00001149/WBGene00001602/WBGene00002210/WBGene00011938/WBGene00012326/WBGene00013866/WBGene00013870/WBGene00016103/WBGene00016558/WBGene00016644/WBGene00016995/WBGene00018986/WBGene000…	83
GO:0006575	cellular modified amino acid metabolic process	21/3139	32/9723	0.00010944	0.00274312	0.00226373	WBGene00008629/WBGene00009706/WBGene00019644/WBGene00022393/WBGene00000929/WBGene00007175/WBGene00013920/WBGene00018519/WBGene00018986/WBGene00019492/WBGene00010988/WBGene00015512/WBGene00017388/WBGene00013894/WBGene00017975/WBGene00019322/WBGene00021128/WBGene00003214/WBGene00012095/WBGene00017777/WBGene00018131	21
GO:0006997	nucleus organization	31/3139	54/9723	0.00011926	0.00294143	0.00242738	WBGene00001423/WBGene00002055/WBGene00010425/WBGene00002050/WBGene00002052/WBGene00002056/WBGene00002057/WBGene00002067/WBGene00003485/WBGene00002074/WBGene00002363/WBGene00010272/WBGene00013223/WBGene00021921/WBGene00002053/WBGene00002054/WBGene00003789/WBGene00006940/WBGene00000140/WBGene00000931/WBGene00001214/WBGene00003052/WBGene00003792/WBGene00003793/WBGene00013669/WBGene00003210/WBGene000…	31
GO:0051128	regulation of cellular component organization	187/3139	466/9723	0.000156812	0.0038369	0.00316636	WBGene00000257/WBGene00000534/WBGene00000868/WBGene00001172/WBGene00001177/WBGene00002632/WBGene00003160/WBGene00003374/WBGene00003738/WBGene00003812/WBGene00004256/WBGene00006311/WBGene00006375/WBGene00006376/WBGene00006437/WBGene00006777/WBGene00006803/WBGene00006836/WBGene00009977/WBGene00010259/WBGene00010425/WBGene00010631/WBGene00012184/WBGene00013082/WBGene00016045/WBGene00017195/WBGene003…	187
GO:0034976	response to endoplasmic reticulum stress	94/3139	213/9723	0.000169679	0.00411509	0.00339593	WBGene00000024/WBGene00000027/WBGene00000029/WBGene00000030/WBGene00000031/WBGene00000514/WBGene00000802/WBGene00002015/WBGene00002017/WBGene00002018/WBGene00002019/WBGene00002020/WBGene00004099/WBGene00004759/WBGene00006801/WBGene00011535/WBGene00015660/WBGene00018292/WBGene00020613/WBGene00021979/WBGene00000032/WBGene00000033/WBGene00001025/WBGene00002007/WBGene00003554/WBGene00003877/WBGene000…	94
GO:2000026	regulation of multicellular organismal development	92/3139	209/9723	0.000220836	0.00519724	0.00428896	WBGene00001172/WBGene00001834/WBGene00002118/WBGene00002637/WBGene00003374/WBGene00006523/WBGene00012184/WBGene00012524/WBGene00013082/WBGene00013766/WBGene00013878/WBGene00017195/WBGene00017606/WBGene00017607/WBGene00000482/WBGene00000902/WBGene00000908/WBGene00000991/WBGene00003003/WBGene00003368/WBGene00003776/WBGene00004788/WBGene00004854/WBGene00006746/WBGene00013917/WBGene00018604/WBGene000…	92
GO:0009408	response to heat	43/3139	85/9723	0.000333751	0.00724615	0.0059798	WBGene00000802/WBGene00000915/WBGene00000940/WBGene00001758/WBGene00001851/WBGene00002015/WBGene00002016/WBGene00002018/WBGene00002019/WBGene00002263/WBGene00008670/WBGene00009977/WBGene00013766/WBGene00018700/WBGene00019983/WBGene00020719/WBGene00000908/WBGene00001844/WBGene00002023/WBGene00002024/WBGene00002210/WBGene00003877/WBGene00017244/WBGene00000913/WBGene00001328/WBGene00002005/WBGene000…	43
GO:0060279	positive regulation of ovulation	7/3139	7/9723	0.000363888	0.00773702	0.00638488	WBGene00003515/WBGene00000942/WBGene00002992/WBGene00007505/WBGene00006787/WBGene00006754/WBGene00003930	7
GO:0016477	cell migration	83/3139	188/9723	0.000391478	0.00826663	0.00682194	WBGene00000200/WBGene00000552/WBGene00001089/WBGene00001513/WBGene00001834/WBGene00003248/WBGene00003738/WBGene00006815/WBGene00006874/WBGene00009977/WBGene00000018/WBGene00000441/WBGene00000961/WBGene00001185/WBGene00001821/WBGene00002280/WBGene00003245/WBGene00003911/WBGene00004729/WBGene00004749/WBGene00004854/WBGene00006410/WBGene00006746/WBGene00007284/WBGene00007944/WBGene00008805/WBGene000…	83
GO:0031507	heterochromatin formation	19/3139	30/9723	0.000460222	0.00945909	0.00780601	WBGene00002055/WBGene00003222/WBGene00002050/WBGene00002052/WBGene00002056/WBGene00002057/WBGene00002067/WBGene00003485/WBGene00008682/WBGene00002053/WBGene00002054/WBGene00003220/WBGene00010263/WBGene00011333/WBGene00014208/WBGene00019217/WBGene00000931/WBGene00003052/WBGene00019883	19
GO:0042026	protein refolding	17/3139	26/9723	0.000535842	0.0105489	0.00870539	WBGene00001037/WBGene00002010/WBGene00002015/WBGene00002016/WBGene00002018/WBGene00002019/WBGene00002007/WBGene00002023/WBGene00002024/WBGene00002005/WBGene00002008/WBGene00009691/WBGene00001030/WBGene00002026/WBGene00011906/WBGene00002025/WBGene00004798	17
GO:0007044	cell-substrate junction assembly	12/3139	16/9723	0.00056464	0.0109483	0.00903498	WBGene00000802/WBGene00010406/WBGene00003911/WBGene00001999/WBGene00003085/WBGene00016405/WBGene00022069/WBGene00001194/WBGene00006787/WBGene00002915/WBGene00003936/WBGene00017904	12
GO:0150115	cell-substrate junction organization	12/3139	16/9723	0.00056464	0.0109483	0.00903498	WBGene00000802/WBGene00010406/WBGene00003911/WBGene00001999/WBGene00003085/WBGene00016405/WBGene00022069/WBGene00001194/WBGene00006787/WBGene00002915/WBGene00003936/WBGene00017904	12
GO:0090435	protein localization to nuclear envelope	13/3139	18/9723	0.000596057	0.0113435	0.00936107	WBGene00002055/WBGene00006815/WBGene00002050/WBGene00002052/WBGene00002056/WBGene00002057/WBGene00002067/WBGene00003485/WBGene00002053/WBGene00002054/WBGene00003052/WBGene00003792/WBGene00003796	13
GO:1901135	carbohydrate derivative metabolic process	192/3139	491/9723	0.000634228	0.0119227	0.00983908	WBGene00000940/WBGene00001632/WBGene00003091/WBGene00005022/WBGene00007150/WBGene00007385/WBGene00008237/WBGene00009082/WBGene00009583/WBGene00009706/WBGene00010284/WBGene00011095/WBGene00011193/WBGene00011517/WBGene00011665/WBGene00011835/WBGene00012316/WBGene00013025/WBGene00015361/WBGene00015464/WBGene00015861/WBGene00016509/WBGene00016511/WBGene00017261/WBGene00017719/WBGene00017720/WBGene000…	192
GO:0010876	lipid localization	68/3139	151/9723	0.000656817	0.0122725	0.0101278	WBGene00000302/WBGene00001172/WBGene00002259/WBGene00002260/WBGene00002263/WBGene00003065/WBGene00003812/WBGene00004060/WBGene00004062/WBGene00008670/WBGene00010425/WBGene00013766/WBGene00019236/WBGene00021486/WBGene00000422/WBGene00000991/WBGene00003410/WBGene00003561/WBGene00003877/WBGene00008205/WBGene00008693/WBGene00009818/WBGene00011083/WBGene00012256/WBGene00012261/WBGene00014215/WBGene000…	68
GO:0051656	establishment of organelle localization	80/3139	183/9723	0.000711475	0.0129028	0.0106479	WBGene00000552/WBGene00000868/WBGene00001172/WBGene00001513/WBGene00001829/WBGene00001830/WBGene00002055/WBGene00002078/WBGene00002215/WBGene00003160/WBGene00006815/WBGene00013862/WBGene00002037/WBGene00002039/WBGene00002050/WBGene00002052/WBGene00002056/WBGene00002057/WBGene00002067/WBGene00003485/WBGene00004719/WBGene00007059/WBGene00008974/WBGene00015492/WBGene00016188/WBGene00017419/WBGene000…	80
GO:0006402	mRNA catabolic process	44/3139	90/9723	0.000736001	0.0132695	0.0109505	WBGene00000940/WBGene00006499/WBGene00021613/WBGene00045308/WBGene00045401/WBGene00002285/WBGene00004245/WBGene00015547/WBGene00004881/WBGene00004885/WBGene00007207/WBGene00008502/WBGene00017641/WBGene00022232/WBGene00000796/WBGene00000935/WBGene00001840/WBGene00002993/WBGene00006964/WBGene00009661/WBGene00010551/WBGene00011333/WBGene00015943/WBGene00001008/WBGene00003026/WBGene00004131/WBGene000…	44
GO:0065003	protein-containing complex assembly	157/3139	394/9723	0.000749077	0.01334	0.0110087	WBGene00000838/WBGene00001829/WBGene00001852/WBGene00001875/WBGene00003159/WBGene00004373/WBGene00004496/WBGene00006489/WBGene00006803/WBGene00007617/WBGene00008218/WBGene00009966/WBGene00012692/WBGene00013343/WBGene00013606/WBGene00015344/WBGene00016496/WBGene00017768/WBGene00019762/WBGene00020553/WBGene00302980/WBGene00000072/WBGene00004951/WBGene00006393/WBGene00006746/WBGene00006810/WBGene000…	157
GO:0006637	acyl-CoA metabolic process	24/3139	42/9723	0.000757215	0.01334	0.0110087	WBGene00007150/WBGene00009082/WBGene00016511/WBGene00020950/WBGene00000991/WBGene00009812/WBGene00015783/WBGene00016995/WBGene00017048/WBGene00019404/WBGene00007824/WBGene00012131/WBGene00015413/WBGene00019819/WBGene00004076/WBGene00010052/WBGene00011510/WBGene00012984/WBGene00013284/WBGene00008415/WBGene00013594/WBGene00044094/WBGene00016201/WBGene00018152	24
GO:0035383	thioester metabolic process	24/3139	42/9723	0.000757215	0.01334	0.0110087	WBGene00007150/WBGene00009082/WBGene00016511/WBGene00020950/WBGene00000991/WBGene00009812/WBGene00015783/WBGene00016995/WBGene00017048/WBGene00019404/WBGene00007824/WBGene00012131/WBGene00015413/WBGene00019819/WBGene00004076/WBGene00010052/WBGene00011510/WBGene00012984/WBGene00013284/WBGene00008415/WBGene00013594/WBGene00044094/WBGene00016201/WBGene00018152	24
GO:0071695	anatomical structure maturation	30/3139	56/9723	0.000769772	0.0134841	0.0111276	WBGene00000868/WBGene00001482/WBGene00007554/WBGene00000441/WBGene00002190/WBGene00007772/WBGene00020572/WBGene00000865/WBGene00003150/WBGene00003992/WBGene00008968/WBGene00017641/WBGene00020465/WBGene00022073/WBGene00006868/WBGene00006940/WBGene00000962/WBGene00001214/WBGene00002189/WBGene00004684/WBGene00008400/WBGene00009052/WBGene00012366/WBGene00022389/WBGene00000407/WBGene00002059/WBGene000…	30
GO:1901137	carbohydrate derivative biosynthetic process	140/3139	347/9723	0.00078465	0.0135903	0.0112153	WBGene00001632/WBGene00005022/WBGene00007150/WBGene00007385/WBGene00008237/WBGene00009082/WBGene00011193/WBGene00011517/WBGene00011665/WBGene00012316/WBGene00013025/WBGene00015361/WBGene00015464/WBGene00015861/WBGene00016509/WBGene00017719/WBGene00017720/WBGene00017783/WBGene00017983/WBGene00019763/WBGene00020720/WBGene00020753/WBGene00044059/WBGene00000391/WBGene00000991/WBGene00001537/WBGene000…	140
GO:0061061	muscle structure development	49/3139	103/9723	0.000829683	0.0140725	0.0116131	WBGene00000228/WBGene00000838/WBGene00001830/WBGene00003515/WBGene00004256/WBGene00006589/WBGene00006760/WBGene00006836/WBGene00019064/WBGene00302980/WBGene00003495/WBGene00003514/WBGene00004257/WBGene00006588/WBGene00006764/WBGene00006810/WBGene00006825/WBGene00017472/WBGene00000419/WBGene00001650/WBGene00004357/WBGene00006759/WBGene00006814/WBGene00004214/WBGene00004790/WBGene00006495/WBGene000…	49
GO:0071616	acyl-CoA biosynthetic process	9/3139	11/9723	0.00104989	0.0172171	0.0142082	WBGene00007150/WBGene00009082/WBGene00016995/WBGene00007824/WBGene00012131/WBGene00015413/WBGene00004076/WBGene00010052/WBGene00011510	9
GO:0005980	glycogen catabolic process	6/3139	6/9723	0.0011286	0.0174848	0.0144291	WBGene00009583/WBGene00020696/WBGene00020334/WBGene00017071/WBGene00011050/WBGene00019895	6
GO:0009208	pyrimidine ribonucleoside triphosphate metabolic process	6/3139	6/9723	0.0011286	0.0174848	0.0144291	WBGene00012316/WBGene00007089/WBGene00008948/WBGene00016380/WBGene00004259/WBGene00009119	6
GO:0009251	glucan catabolic process	6/3139	6/9723	0.0011286	0.0174848	0.0144291	WBGene00009583/WBGene00020696/WBGene00020334/WBGene00017071/WBGene00011050/WBGene00019895	6
GO:0033206	meiotic cytokinesis	15/3139	23/9723	0.00119433	0.0180017	0.0148557	WBGene00000064/WBGene00002215/WBGene00002214/WBGene00010556/WBGene00021200/WBGene00000383/WBGene00000804/WBGene00004775/WBGene00020035/WBGene00020652/WBGene00000875/WBGene00003372/WBGene00004042/WBGene00006840/WBGene00013038	15
GO:0051495	positive regulation of cytoskeleton organization	15/3139	23/9723	0.00119433	0.0180017	0.0148557	WBGene00006836/WBGene00016045/WBGene00302980/WBGene00006810/WBGene00006759/WBGene00006495/WBGene00006787/WBGene00006988/WBGene00011978/WBGene00006754/WBGene00006820/WBGene00000542/WBGene00003929/WBGene00003930/WBGene00017904	15
GO:1901361	organic cyclic compound catabolic process	76/3139	175/9723	0.001197	0.0180017	0.0148557	WBGene00000795/WBGene00000940/WBGene00000979/WBGene00006499/WBGene00011089/WBGene00021613/WBGene00045308/WBGene00045401/WBGene00000391/WBGene00001790/WBGene00002285/WBGene00003828/WBGene00004245/WBGene00015547/WBGene00016103/WBGene00016294/WBGene00017244/WBGene00019620/WBGene00004881/WBGene00004885/WBGene00007207/WBGene00007444/WBGene00008502/WBGene00012866/WBGene00015551/WBGene00016380/WBGene000…	76
GO:1902652	secondary alcohol metabolic process	13/3139	19/9723	0.00132979	0.0192685	0.0159011	WBGene00000979/WBGene00007536/WBGene00007174/WBGene00007942/WBGene00007993/WBGene00016704/WBGene00010317/WBGene00004744/WBGene00012984/WBGene00009664/WBGene00016266/WBGene00009440/WBGene00019198	13
GO:0008406	gonad development	51/3139	110/9723	0.00135743	0.0194649	0.0160632	WBGene00001089/WBGene00001834/WBGene00003248/WBGene00000961/WBGene00002280/WBGene00003911/WBGene00006746/WBGene00008805/WBGene00010776/WBGene00016343/WBGene00019869/WBGene00019960/WBGene00001650/WBGene00003218/WBGene00004204/WBGene00004315/WBGene00007443/WBGene00016879/WBGene00019820/WBGene00001061/WBGene00001438/WBGene00002065/WBGene00002994/WBGene00003144/WBGene00003831/WBGene00004015/WBGene000…	51
GO:0045137	development of primary sexual characteristics	51/3139	110/9723	0.00135743	0.0194649	0.0160632	WBGene00001089/WBGene00001834/WBGene00003248/WBGene00000961/WBGene00002280/WBGene00003911/WBGene00006746/WBGene00008805/WBGene00010776/WBGene00016343/WBGene00019869/WBGene00019960/WBGene00001650/WBGene00003218/WBGene00004204/WBGene00004315/WBGene00007443/WBGene00016879/WBGene00019820/WBGene00001061/WBGene00001438/WBGene00002065/WBGene00002994/WBGene00003144/WBGene00003831/WBGene00004015/WBGene000…	51
GO:0006898	receptor-mediated endocytosis	23/3139	41/9723	0.00137045	0.0195606	0.0161421	WBGene00001043/WBGene00004092/WBGene00006777/WBGene00020246/WBGene00000157/WBGene00000161/WBGene00000195/WBGene00001130/WBGene00004377/WBGene00016643/WBGene00018516/WBGene00001579/WBGene00001580/WBGene00021538/WBGene00000894/WBGene00018974/WBGene00004268/WBGene00006791/WBGene00000160/WBGene00000182/WBGene00010663/WBGene00011867/WBGene00015146	23
GO:0048469	cell maturation	27/3139	51/9723	0.00175505	0.0240481	0.0198454	WBGene00000868/WBGene00001482/WBGene00007554/WBGene00000441/WBGene00002190/WBGene00007772/WBGene00000865/WBGene00003150/WBGene00003992/WBGene00008968/WBGene00017641/WBGene00020465/WBGene00022073/WBGene00006868/WBGene00006940/WBGene00000962/WBGene00001214/WBGene00002189/WBGene00004684/WBGene00008400/WBGene00009052/WBGene00012366/WBGene00022389/WBGene00000407/WBGene00002059/WBGene00003796/WBGene000…	27
GO:0006096	glycolytic process	15/3139	24/9723	0.00223858	0.0293683	0.0242359	WBGene00009082/WBGene00014098/WBGene00001684/WBGene00001685/WBGene00022199/WBGene00014001/WBGene00015413/WBGene00020679/WBGene00011510/WBGene00011884/WBGene00016810/WBGene00008780/WBGene00009126/WBGene00013597/WBGene00017166	15
GO:0007143	female meiotic nuclear division	15/3139	24/9723	0.00223858	0.0293683	0.0242359	WBGene00002215/WBGene00002214/WBGene00010556/WBGene00021200/WBGene00000383/WBGene00000804/WBGene00003183/WBGene00004775/WBGene00020035/WBGene00020652/WBGene00000875/WBGene00004042/WBGene00006840/WBGene00012648/WBGene00013038	15
GO:0042255	ribosome assembly	19/3139	33/9723	0.00235842	0.0306794	0.0253178	WBGene00004496/WBGene00007617/WBGene00012692/WBGene00004474/WBGene00004416/WBGene00004421/WBGene00003062/WBGene00004408/WBGene00004439/WBGene00004488/WBGene00018891/WBGene00019005/WBGene00021830/WBGene00004417/WBGene00004469/WBGene00004483/WBGene00010303/WBGene00019678/WBGene00021063	19
GO:0061077	chaperone-mediated protein folding	14/3139	22/9723	0.00246269	0.0312447	0.0257844	WBGene00000915/WBGene00001431/WBGene00002010/WBGene00002007/WBGene00001044/WBGene00002005/WBGene00006598/WBGene00001031/WBGene00002008/WBGene00009691/WBGene00002026/WBGene00003829/WBGene00006781/WBGene00021248	14
GO:0051155	positive regulation of striated muscle cell differentiation	9/3139	12/9723	0.00299184	0.0364852	0.030109	WBGene00006836/WBGene00006759/WBGene00006495/WBGene00006787/WBGene00006754/WBGene00006820/WBGene00000542/WBGene00003929/WBGene00003930	9
GO:0110020	regulation of actomyosin structure organization	10/3139	14/9723	0.00307542	0.0366082	0.0302105	WBGene00006836/WBGene00006759/WBGene00006495/WBGene00006787/WBGene00006754/WBGene00006820/WBGene00000542/WBGene00003929/WBGene00003930/WBGene00017904	10
GO:0018996	molting cycle, collagen and cuticulin-based cuticle	48/3139	106/9723	0.00334988	0.0394186	0.0325297	WBGene00001089/WBGene00003550/WBGene00004216/WBGene00004229/WBGene00000149/WBGene00000902/WBGene00001065/WBGene00001069/WBGene00001070/WBGene00002285/WBGene00003551/WBGene00003554/WBGene00003623/WBGene00004238/WBGene00004377/WBGene00004228/WBGene00004315/WBGene00009926/WBGene00011481/WBGene00012704/WBGene00000894/WBGene00001064/WBGene00001072/WBGene00004134/WBGene00004208/WBGene00004218/WBGene000…	48
GO:0009209	pyrimidine ribonucleoside triphosphate biosynthetic process	5/3139	5/9723	0.00349959	0.0404092	0.0333472	WBGene00012316/WBGene00007089/WBGene00008948/WBGene00004259/WBGene00009119	5
GO:0051296	establishment of meiotic spindle orientation	5/3139	5/9723	0.00349959	0.0404092	0.0333472	WBGene00000552/WBGene00002994/WBGene00000962/WBGene00008107/WBGene00006840	5
GO:0019915	lipid storage	27/3139	53/9723	0.00360624	0.0414852	0.0342352	WBGene00003065/WBGene00008670/WBGene00010425/WBGene00013766/WBGene00000991/WBGene00003410/WBGene00003877/WBGene00008205/WBGene00008693/WBGene00009818/WBGene00011083/WBGene00020596/WBGene00020297/WBGene00022610/WBGene00001153/WBGene00013284/WBGene00017686/WBGene00000088/WBGene00000912/WBGene00003062/WBGene00015009/WBGene00044094/WBGene00003063/WBGene00003858/WBGene00004735/WBGene00007016/WBGene000…	27
GO:0001934	positive regulation of protein phosphorylation	22/3139	41/9723	0.00367627	0.0421336	0.0347703	WBGene00000868/WBGene00003374/WBGene00001185/WBGene00003970/WBGene00006524/WBGene00020334/WBGene00000865/WBGene00000911/WBGene00002162/WBGene00010556/WBGene00002238/WBGene00013591/WBGene00015454/WBGene00018769/WBGene00006577/WBGene00009127/WBGene00002881/WBGene00003073/WBGene00006579/WBGene00006943/WBGene00018339/WBGene00021697	22
GO:0070646	protein modification by small protein removal	29/3139	58/9723	0.00371109	0.0423752	0.0349696	WBGene00001110/WBGene00006722/WBGene00007428/WBGene00007718/WBGene00009049/WBGene00010406/WBGene00011195/WBGene00013606/WBGene00018090/WBGene00007943/WBGene00018330/WBGene00019259/WBGene00019543/WBGene00021926/WBGene00004467/WBGene00006737/WBGene00006856/WBGene00008547/WBGene00010502/WBGene00011304/WBGene00011507/WBGene00011980/WBGene00017280/WBGene00009267/WBGene00017733/WBGene00020839/WBGene000…	29
GO:0016052	carbohydrate catabolic process	26/3139	51/9723	0.00419586	0.047118	0.0388836	WBGene00009082/WBGene00009583/WBGene00014098/WBGene00020696/WBGene00020962/WBGene00001684/WBGene00001685/WBGene00020334/WBGene00022199/WBGene00012015/WBGene00014001/WBGene00015413/WBGene00017071/WBGene00020679/WBGene00006611/WBGene00011050/WBGene00011510/WBGene00011884/WBGene00016810/WBGene00019895/WBGene00006607/WBGene00008132/WBGene00008780/WBGene00009126/WBGene00013597/WBGene00017166	26
UPREGULATED DEGs
ID	Description	GeneRatio	BgRatio	pvalue	p.adjust	qvalue	geneID	Count
GO:0045087	innate immune response	54/705	277/9723	1.16985e-11	2.07415e-08	2.02446e-08	WBGene00000558/WBGene00003090/WBGene00003092/WBGene00003096/WBGene00003647/WBGene00003771/WBGene00004809/WBGene00007440/WBGene00007717/WBGene00008234/WBGene00008726/WBGene00008900/WBGene00008988/WBGene00009426/WBGene00009429/WBGene00009431/WBGene00009710/WBGene00009805/WBGene00010019/WBGene00010851/WBGene00012101/WBGene00013754/WBGene00015362/WBGene00015574/WBGene00016783/WBGene00016788/WBGene000…	54
GO:0043207	response to external biotic stimulus	65/705	414/9723	1.5867e-09	4.01889e-07	3.92261e-07	WBGene00000558/WBGene00003090/WBGene00003092/WBGene00003096/WBGene00003647/WBGene00003771/WBGene00004809/WBGene00007440/WBGene00007717/WBGene00008234/WBGene00008726/WBGene00008900/WBGene00008988/WBGene00009426/WBGene00009429/WBGene00009431/WBGene00009710/WBGene00009805/WBGene00010019/WBGene00010851/WBGene00012101/WBGene00013754/WBGene00015362/WBGene00015574/WBGene00016783/WBGene00016788/WBGene000…	65
GO:0006952	defense response	65/705	416/9723	1.94085e-09	4.30141e-07	4.19837e-07	WBGene00000558/WBGene00003090/WBGene00003092/WBGene00003096/WBGene00003647/WBGene00003771/WBGene00004809/WBGene00007440/WBGene00007717/WBGene00008234/WBGene00008726/WBGene00008900/WBGene00008988/WBGene00009426/WBGene00009429/WBGene00009431/WBGene00009710/WBGene00009805/WBGene00010019/WBGene00010851/WBGene00012101/WBGene00013754/WBGene00015362/WBGene00015574/WBGene00016783/WBGene00016788/WBGene000…	65
GO:0009101	glycoprotein biosynthetic process	30/705	158/9723	8.65676e-07	0.000153484	0.000149808	WBGene00008237/WBGene00011193/WBGene00011665/WBGene00015361/WBGene00015861/WBGene00017783/WBGene00020753/WBGene00044059/WBGene00011882/WBGene00016106/WBGene00044355/WBGene00044630/WBGene00004360/WBGene00019508/WBGene00021403/WBGene00044620/WBGene00002030/WBGene00005025/WBGene00005026/WBGene00006402/WBGene00008500/WBGene00000896/WBGene00008568/WBGene00009467/WBGene00014182/WBGene00014188/WBGene000…	30
GO:0006024	glycosaminoglycan biosynthetic process	12/705	37/9723	6.57515e-06	0.00105979	0.00103441	WBGene00005022/WBGene00017783/WBGene00020753/WBGene00044059/WBGene00019508/WBGene00005025/WBGene00005026/WBGene00008500/WBGene00009467/WBGene00014182/WBGene00014188/WBGene00018630	12
GO:1901137	carbohydrate derivative biosynthetic process	48/705	347/9723	9.52402e-06	0.0013807	0.00134763	WBGene00005022/WBGene00008237/WBGene00011193/WBGene00011517/WBGene00011665/WBGene00015361/WBGene00015861/WBGene00017783/WBGene00020753/WBGene00044059/WBGene00000391/WBGene00011882/WBGene00016106/WBGene00044355/WBGene00044630/WBGene00001535/WBGene00004360/WBGene00011224/WBGene00012433/WBGene00019508/WBGene00021403/WBGene00044480/WBGene00044620/WBGene00002030/WBGene00005025/WBGene00005026/WBGene000…	48
GO:0030203	glycosaminoglycan metabolic process	12/705	43/9723	3.63326e-05	0.00323792	0.00316035	WBGene00005022/WBGene00017783/WBGene00020753/WBGene00044059/WBGene00019508/WBGene00005025/WBGene00005026/WBGene00008500/WBGene00009467/WBGene00014182/WBGene00014188/WBGene00018630	12
GO:0015780	nucleotide-sugar transmembrane transport	7/705	15/9723	3.93081e-05	0.00323792	0.00316035	WBGene00008237/WBGene00018414/WBGene00022577/WBGene00011882/WBGene00005153/WBGene00008275/WBGene00005025	7
GO:0051346	negative regulation of hydrolase activity	13/705	50/9723	3.94799e-05	0.00323792	0.00316035	WBGene00000534/WBGene00009328/WBGene00015426/WBGene00016099/WBGene00019476/WBGene00019478/WBGene00023417/WBGene00044921/WBGene00000535/WBGene00044736/WBGene00019411/WBGene00023416/WBGene00015579	13
GO:0018996	molting cycle, collagen and cuticulin-based cuticle	20/705	106/9723	6.29505e-05	0.00485266	0.00473641	WBGene00004216/WBGene00004229/WBGene00000902/WBGene00001065/WBGene00001069/WBGene00001070/WBGene00002285/WBGene00004228/WBGene00009926/WBGene00012704/WBGene00001064/WBGene00001072/WBGene00004221/WBGene00004264/WBGene00005017/WBGene00015646/WBGene00004224/WBGene00004231/WBGene00016422/WBGene00000255	20
GO:0010876	lipid localization	25/705	151/9723	7.87379e-05	0.00581676	0.00567742	WBGene00000302/WBGene00002259/WBGene00019236/WBGene00021486/WBGene00000422/WBGene00008693/WBGene00009818/WBGene00011083/WBGene00012256/WBGene00012261/WBGene00010666/WBGene00019166/WBGene00044468/WBGene00007419/WBGene00015186/WBGene00017219/WBGene00017220/WBGene00020784/WBGene00002393/WBGene00008681/WBGene00011827/WBGene00015009/WBGene00022155/WBGene00006452/WBGene00018951	25
GO:1901264	carbohydrate derivative transport	11/705	40/9723	8.88879e-05	0.00586303	0.00572257	WBGene00008237/WBGene00009811/WBGene00017868/WBGene00018414/WBGene00022577/WBGene00011882/WBGene00005153/WBGene00008275/WBGene00005025/WBGene00009499/WBGene00018827	11
GO:0044272	sulfur compound biosynthetic process	17/705	84/9723	8.92847e-05	0.00586303	0.00572257	WBGene00017783/WBGene00020753/WBGene00044059/WBGene00018986/WBGene00004360/WBGene00008490/WBGene00008732/WBGene00019508/WBGene00002030/WBGene00005025/WBGene00005026/WBGene00008500/WBGene00015064/WBGene00009467/WBGene00014182/WBGene00014188/WBGene00018630	17
GO:0006869	lipid transport	20/705	111/9723	0.000122987	0.00726855	0.00709443	WBGene00000302/WBGene00002259/WBGene00019236/WBGene00021486/WBGene00000422/WBGene00012256/WBGene00012261/WBGene00010666/WBGene00019166/WBGene00044468/WBGene00007419/WBGene00015186/WBGene00017219/WBGene00017220/WBGene00020784/WBGene00002393/WBGene00008681/WBGene00011827/WBGene00022155/WBGene00006452	20
GO:0010466	negative regulation of peptidase activity	11/705	43/9723	0.000181024	0.0103534	0.0101054	WBGene00000534/WBGene00009328/WBGene00015426/WBGene00016099/WBGene00019476/WBGene00019478/WBGene00023417/WBGene00044921/WBGene00000535/WBGene00019411/WBGene00023416	11
GO:1902884	positive regulation of response to oxidative stress	9/705	32/9723	0.000323531	0.0173824	0.016966	WBGene00017783/WBGene00020753/WBGene00044059/WBGene00019508/WBGene00008500/WBGene00009467/WBGene00014182/WBGene00014188/WBGene00018630	9
GO:0110155	NAD-cap decapping	5/705	10/9723	0.000366172	0.0175466	0.0171262	WBGene00045401/WBGene00010821/WBGene00010822/WBGene00012959/WBGene00012961	5
GO:1901135	carbohydrate derivative metabolic process	56/705	491/9723	0.000420157	0.0196036	0.019134	WBGene00005022/WBGene00008237/WBGene00011095/WBGene00011193/WBGene00011517/WBGene00011665/WBGene00015361/WBGene00015861/WBGene00017783/WBGene00020753/WBGene00044059/WBGene00000391/WBGene00011882/WBGene00016106/WBGene00044355/WBGene00044630/WBGene00001535/WBGene00004360/WBGene00006568/WBGene00008706/WBGene00011224/WBGene00012433/WBGene00016380/WBGene00019508/WBGene00021403/WBGene00044480/WBGene000…	56
GO:0042338	cuticle development involved in collagen and cuticulin-based cuticle molting cycle	8/705	27/9723	0.000471834	0.0209141	0.020413	WBGene00001065/WBGene00001069/WBGene00001070/WBGene00001064/WBGene00001072/WBGene00005017/WBGene00015646/WBGene00000255	8
GO:0042335	cuticle development	12/705	56/9723	0.000552927	0.0239107	0.0233379	WBGene00000930/WBGene00001065/WBGene00001069/WBGene00001070/WBGene00000252/WBGene00001064/WBGene00001072/WBGene00005017/WBGene00015646/WBGene00008132/WBGene00000255/WBGene00004269	12
GO:0043413	macromolecule glycosylation	21/705	136/9723	0.000751662	0.0317309	0.0309707	WBGene00008237/WBGene00008673/WBGene00011193/WBGene00011665/WBGene00012046/WBGene00015361/WBGene00015861/WBGene00017960/WBGene00011882/WBGene00044630/WBGene00004360/WBGene00021403/WBGene00044620/WBGene00006402/WBGene00000896/WBGene00008568/WBGene00010243/WBGene00015019/WBGene00001078/WBGene00015522/WBGene00018133	21
GO:0016540	protein autoprocessing	6/705	17/9723	0.000879784	0.0353274	0.0344811	WBGene00003248/WBGene00001690/WBGene00001984/WBGene00006952/WBGene00004264/WBGene00006947	6
GO:0036499	PERK-mediated unfolded protein response	7/705	23/9723	0.000896635	0.0353274	0.0344811	WBGene00020613/WBGene00021979/WBGene00015295/WBGene00017705/WBGene00009595/WBGene00018997/WBGene00020456	7
GO:0140467	integrated stress response signaling	7/705	23/9723	0.000896635	0.0353274	0.0344811	WBGene00020613/WBGene00021979/WBGene00015295/WBGene00017705/WBGene00009595/WBGene00018997/WBGene00020456	7
DOWNREGULATED DEGs
ID	Description	GeneRatio	BgRatio	pvalue	p.adjust	qvalue	geneID	Count
GO:0043604	amide biosynthetic process	205/2434	414/9723	4.44243e-28	1.34695e-24	1.01568e-24	WBGene00000940/WBGene00001423/WBGene00003816/WBGene00004413/WBGene00004422/WBGene00004485/WBGene00004496/WBGene00006499/WBGene00006935/WBGene00007150/WBGene00007587/WBGene00008452/WBGene00008670/WBGene00008920/WBGene00009082/WBGene00009771/WBGene00010094/WBGene00010405/WBGene00012697/WBGene00014112/WBGene00015425/WBGene00016496/WBGene00018398/WBGene00019353/WBGene00019971/WBGene00303000/WBGene000…	205
GO:0006518	peptide metabolic process	196/2434	409/9723	1.31223e-24	9.94674e-22	7.50046e-22	WBGene00000940/WBGene00001172/WBGene00001423/WBGene00004413/WBGene00004422/WBGene00004485/WBGene00004496/WBGene00006499/WBGene00006935/WBGene00007587/WBGene00008452/WBGene00008670/WBGene00008920/WBGene00009771/WBGene00010094/WBGene00010405/WBGene00012697/WBGene00013492/WBGene00014112/WBGene00015425/WBGene00016496/WBGene00018426/WBGene00019353/WBGene00019971/WBGene00303000/WBGene00001169/WBGene000…	196
GO:0019752	carboxylic acid metabolic process	194/2434	418/9723	2.79888e-22	1.69724e-19	1.27983e-19	WBGene00003816/WBGene00003844/WBGene00004060/WBGene00004062/WBGene00004258/WBGene00006418/WBGene00006935/WBGene00007150/WBGene00007236/WBGene00007756/WBGene00008629/WBGene00009048/WBGene00009082/WBGene00009973/WBGene00010425/WBGene00011436/WBGene00012316/WBGene00013358/WBGene00014098/WBGene00016511/WBGene00017261/WBGene00017765/WBGene00018488/WBGene00018491/WBGene00019353/WBGene00019599/WBGene000…	194
GO:0007010	cytoskeleton organization	195/2434	455/9723	1.33011e-17	4.481e-15	3.37895e-15	WBGene00000064/WBGene00000200/WBGene00000228/WBGene00000257/WBGene00000552/WBGene00000838/WBGene00000868/WBGene00001513/WBGene00001829/WBGene00001830/WBGene00002055/WBGene00002215/WBGene00002632/WBGene00003160/WBGene00003515/WBGene00006311/WBGene00006437/WBGene00006589/WBGene00006803/WBGene00006836/WBGene00009098/WBGene00009385/WBGene00010259/WBGene00011647/WBGene00012835/WBGene00013082/WBGene000…	195
GO:0022613	ribonucleoprotein complex biogenesis	125/2434	258/9723	1.65999e-16	5.0331e-14	3.79527e-14	WBGene00001423/WBGene00002078/WBGene00004485/WBGene00004496/WBGene00006489/WBGene00007617/WBGene00010627/WBGene00011538/WBGene00012692/WBGene00013343/WBGene00015461/WBGene00016496/WBGene00017605/WBGene00017768/WBGene00019762/WBGene00020389/WBGene00020705/WBGene00022021/WBGene00004419/WBGene00004448/WBGene00004474/WBGene00004477/WBGene00007111/WBGene00009132/WBGene00009211/WBGene00010709/WBGene000…	125
GO:0034660	ncRNA metabolic process	152/2434	343/9723	1.94696e-15	4.7566e-13	3.58677e-13	WBGene00001423/WBGene00004248/WBGene00004485/WBGene00006489/WBGene00006613/WBGene00006935/WBGene00007101/WBGene00007237/WBGene00007617/WBGene00009770/WBGene00010260/WBGene00012692/WBGene00015450/WBGene00015461/WBGene00017605/WBGene00017608/WBGene00019353/WBGene00019971/WBGene00020389/WBGene00020705/WBGene00022021/WBGene00001336/WBGene00001983/WBGene00002001/WBGene00002152/WBGene00002245/WBGene000…	152
GO:0007276	gamete generation	130/2434	279/9723	2.03944e-15	4.7566e-13	3.58677e-13	WBGene00000868/WBGene00002215/WBGene00003515/WBGene00004975/WBGene00007554/WBGene00011647/WBGene00013355/WBGene00013862/WBGene00016045/WBGene00000018/WBGene00000441/WBGene00002190/WBGene00003495/WBGene00004789/WBGene00007772/WBGene00018857/WBGene00000816/WBGene00000818/WBGene00000865/WBGene00000942/WBGene00001411/WBGene00001983/WBGene00002001/WBGene00002074/WBGene00002131/WBGene00002214/WBGene000…	130
GO:0140694	non-membrane-bounded organelle assembly	83/2434	163/9723	7.36329e-13	1.39534e-10	1.05218e-10	WBGene00000257/WBGene00000838/WBGene00001829/WBGene00001830/WBGene00003160/WBGene00003515/WBGene00004496/WBGene00006589/WBGene00006836/WBGene00007554/WBGene00007617/WBGene00009385/WBGene00012692/WBGene00019064/WBGene00302980/WBGene00003495/WBGene00003514/WBGene00006588/WBGene00006764/WBGene00006810/WBGene00006825/WBGene00018522/WBGene00002228/WBGene00004357/WBGene00004474/WBGene00006759/WBGene000…	83
GO:0002119	nematode larval development	185/2434	469/9723	1.27211e-12	2.18969e-10	1.65116e-10	WBGene00000915/WBGene00001089/WBGene00001172/WBGene00001834/WBGene00002215/WBGene00002637/WBGene00003242/WBGene00004032/WBGene00004195/WBGene00004740/WBGene00004928/WBGene00006437/WBGene00006443/WBGene00006523/WBGene00006589/WBGene00006803/WBGene00006815/WBGene00006874/WBGene00010425/WBGene00011647/WBGene00012524/WBGene00013766/WBGene00013878/WBGene00016045/WBGene00017606/WBGene00017607/WBGene000…	185
GO:0010629	negative regulation of gene expression	133/2434	309/9723	1.66119e-12	2.51836e-10	1.899e-10	WBGene00000552/WBGene00000940/WBGene00001423/WBGene00002055/WBGene00003222/WBGene00004502/WBGene00006499/WBGene00010260/WBGene00011324/WBGene00019971/WBGene00021613/WBGene00045308/WBGene00002050/WBGene00002052/WBGene00002056/WBGene00002057/WBGene00002067/WBGene00002988/WBGene00003407/WBGene00003485/WBGene00003828/WBGene00003970/WBGene00003998/WBGene00004245/WBGene00006524/WBGene00010700/WBGene000…	133
GO:0007281	germ cell development	90/2434	191/9723	2.14494e-11	2.60139e-09	1.96161e-09	WBGene00000868/WBGene00004975/WBGene00007554/WBGene00011647/WBGene00013862/WBGene00016045/WBGene00000441/WBGene00002190/WBGene00007772/WBGene00018857/WBGene00000816/WBGene00000818/WBGene00000865/WBGene00001983/WBGene00002001/WBGene00002074/WBGene00002245/WBGene00003030/WBGene00003150/WBGene00003218/WBGene00003992/WBGene00004374/WBGene00006699/WBGene00008968/WBGene00009542/WBGene00010351/WBGene000…	90
GO:0009792	embryo development ending in birth or egg hatching	128/2434	305/9723	3.60818e-11	4.20769e-09	3.17286e-09	WBGene00000064/WBGene00000552/WBGene00001089/WBGene00001834/WBGene00002632/WBGene00003159/WBGene00003160/WBGene00003242/WBGene00006311/WBGene00006437/WBGene00010425/WBGene00044637/WBGene00302980/WBGene00000100/WBGene00000161/WBGene00001130/WBGene00001149/WBGene00002060/WBGene00002280/WBGene00004749/WBGene00015547/WBGene00000123/WBGene00001093/WBGene00002074/WBGene00003150/WBGene00003153/WBGene000…	128
GO:0010558	negative regulation of macromolecule biosynthetic process	180/2434	474/9723	1.13651e-10	1.23068e-08	9.2801e-09	WBGene00000552/WBGene00000940/WBGene00001423/WBGene00001834/WBGene00002055/WBGene00002637/WBGene00003222/WBGene00004502/WBGene00004747/WBGene00006499/WBGene00009224/WBGene00010260/WBGene00010867/WBGene00011324/WBGene00019971/WBGene00021613/WBGene00045308/WBGene00045419/WBGene00000482/WBGene00000908/WBGene00001251/WBGene00002050/WBGene00002052/WBGene00002056/WBGene00002057/WBGene00002067/WBGene000…	180
GO:0031327	negative regulation of cellular biosynthetic process	182/2434	483/9723	1.87086e-10	1.95602e-08	1.47496e-08	WBGene00000552/WBGene00000940/WBGene00001423/WBGene00001834/WBGene00002055/WBGene00002637/WBGene00003222/WBGene00004502/WBGene00004747/WBGene00006499/WBGene00009224/WBGene00010260/WBGene00010867/WBGene00011324/WBGene00019971/WBGene00021613/WBGene00045308/WBGene00045419/WBGene00000482/WBGene00000908/WBGene00001251/WBGene00002050/WBGene00002052/WBGene00002056/WBGene00002057/WBGene00002067/WBGene000…	182
GO:0006338	chromatin remodeling	65/2434	128/9723	2.67237e-10	2.61375e-08	1.97093e-08	WBGene00001581/WBGene00002055/WBGene00002637/WBGene00003222/WBGene00006523/WBGene00008218/WBGene00008944/WBGene00000482/WBGene00002050/WBGene00002052/WBGene00002056/WBGene00002057/WBGene00002067/WBGene00003485/WBGene00004106/WBGene00004745/WBGene00006524/WBGene00010199/WBGene00017423/WBGene00020496/WBGene00001085/WBGene00001827/WBGene00004204/WBGene00005007/WBGene00005015/WBGene00007761/WBGene000…	65
GO:0009890	negative regulation of biosynthetic process	182/2434	486/9723	3.35636e-10	3.18015e-08	2.39803e-08	WBGene00000552/WBGene00000940/WBGene00001423/WBGene00001834/WBGene00002055/WBGene00002637/WBGene00003222/WBGene00004502/WBGene00004747/WBGene00006499/WBGene00009224/WBGene00010260/WBGene00010867/WBGene00011324/WBGene00019971/WBGene00021613/WBGene00045308/WBGene00045419/WBGene00000482/WBGene00000908/WBGene00001251/WBGene00002050/WBGene00002052/WBGene00002056/WBGene00002057/WBGene00002067/WBGene000…	182
GO:0051647	nucleus localization	27/2434	36/9723	4.15691e-10	3.81932e-08	2.88e-08	WBGene00000868/WBGene00002055/WBGene00002215/WBGene00006815/WBGene00013862/WBGene00016045/WBGene00002050/WBGene00002052/WBGene00002056/WBGene00002057/WBGene00002067/WBGene00003485/WBGene00001017/WBGene00003920/WBGene00010272/WBGene00002053/WBGene00002054/WBGene00006997/WBGene00011994/WBGene00000140/WBGene00000962/WBGene00003052/WBGene00011230/WBGene00003047/WBGene00003829/WBGene00006840/WBGene000…	27
GO:0034248	regulation of amide metabolic process	66/2434	132/9723	4.57582e-10	4.08055e-08	3.07699e-08	WBGene00000940/WBGene00001423/WBGene00006499/WBGene00007587/WBGene00015425/WBGene00019971/WBGene00002060/WBGene00003970/WBGene00004245/WBGene00015547/WBGene00016661/WBGene00001579/WBGene00004804/WBGene00007762/WBGene00010556/WBGene00017641/WBGene00019537/WBGene00022232/WBGene00023421/WBGene00000935/WBGene00001225/WBGene00001230/WBGene00001401/WBGene00001402/WBGene00002063/WBGene00002065/WBGene000…	66
GO:0010608	post-transcriptional regulation of gene expression	89/2434	199/9723	8.28369e-10	6.69684e-08	5.04983e-08	WBGene00000940/WBGene00001423/WBGene00006499/WBGene00007587/WBGene00015425/WBGene00019971/WBGene00002060/WBGene00003407/WBGene00003970/WBGene00003998/WBGene00004245/WBGene00015547/WBGene00018857/WBGene00019862/WBGene00001090/WBGene00001579/WBGene00002245/WBGene00004804/WBGene00007207/WBGene00007762/WBGene00010556/WBGene00017641/WBGene00019537/WBGene00022232/WBGene00023421/WBGene00000935/WBGene000…	89
GO:0006417	regulation of translation	64/2434	128/9723	8.39314e-10	6.69684e-08	5.04983e-08	WBGene00000940/WBGene00001423/WBGene00006499/WBGene00007587/WBGene00015425/WBGene00019971/WBGene00002060/WBGene00003970/WBGene00004245/WBGene00015547/WBGene00001579/WBGene00004804/WBGene00007762/WBGene00010556/WBGene00017641/WBGene00019537/WBGene00022232/WBGene00023421/WBGene00000935/WBGene00001225/WBGene00001230/WBGene00001401/WBGene00001402/WBGene00002063/WBGene00002065/WBGene00003785/WBGene000…	64
GO:0071824	protein-DNA complex organization	99/2434	229/9723	9.21425e-10	6.9844e-08	5.26667e-08	WBGene00001581/WBGene00001829/WBGene00001834/WBGene00002055/WBGene00002637/WBGene00003222/WBGene00006523/WBGene00008143/WBGene00008218/WBGene00008944/WBGene00000482/WBGene00002050/WBGene00002052/WBGene00002056/WBGene00002057/WBGene00002067/WBGene00003485/WBGene00004106/WBGene00004745/WBGene00006393/WBGene00006524/WBGene00010199/WBGene00017423/WBGene00017571/WBGene00019351/WBGene00020496/WBGene000…	99
GO:0000278	mitotic cell cycle	130/2434	325/9723	1.13221e-09	8.17347e-08	6.1633e-08	WBGene00000064/WBGene00000257/WBGene00000387/WBGene00000868/WBGene00001513/WBGene00001829/WBGene00001830/WBGene00001874/WBGene00002985/WBGene00003155/WBGene00003159/WBGene00003160/WBGene00003405/WBGene00004738/WBGene00004747/WBGene00008921/WBGene00010425/WBGene00012835/WBGene00013862/WBGene00018285/WBGene00003171/WBGene00013917/WBGene00018522/WBGene00019321/WBGene00000419/WBGene00000865/WBGene000…	130
GO:0007059	chromosome segregation	82/2434	183/9723	3.43246e-09	2.12392e-07	1.60157e-07	WBGene00000257/WBGene00000868/WBGene00001829/WBGene00001830/WBGene00003159/WBGene00003160/WBGene00004738/WBGene00004747/WBGene00006375/WBGene00006523/WBGene00010425/WBGene00018522/WBGene00001017/WBGene00001085/WBGene00002228/WBGene00004333/WBGene00010556/WBGene00013223/WBGene00017641/WBGene00017643/WBGene00019953/WBGene00000383/WBGene00000411/WBGene00001281/WBGene00002994/WBGene00003367/WBGene000…	82
GO:0000819	sister chromatid segregation	52/2434	99/9723	3.58166e-09	2.17192e-07	1.63776e-07	WBGene00000257/WBGene00000868/WBGene00001829/WBGene00001830/WBGene00003159/WBGene00003160/WBGene00004738/WBGene00004747/WBGene00010425/WBGene00018522/WBGene00001085/WBGene00013223/WBGene00017641/WBGene00017643/WBGene00019953/WBGene00000383/WBGene00000411/WBGene00001281/WBGene00002994/WBGene00003367/WBGene00003789/WBGene00006988/WBGene00010785/WBGene00015515/WBGene00017132/WBGene00019940/WBGene000…	52
GO:0007097	nuclear migration	25/2434	34/9723	3.7812e-09	2.24796e-07	1.6951e-07	WBGene00000868/WBGene00002055/WBGene00002215/WBGene00006815/WBGene00013862/WBGene00002050/WBGene00002052/WBGene00002056/WBGene00002057/WBGene00002067/WBGene00003485/WBGene00001017/WBGene00003920/WBGene00002053/WBGene00002054/WBGene00006997/WBGene00011994/WBGene00000140/WBGene00000962/WBGene00003052/WBGene00011230/WBGene00003047/WBGene00003829/WBGene00006840/WBGene00010796	25
GO:0097435	supramolecular fiber organization	89/2434	205/9723	5.0807e-09	2.90654e-07	2.19171e-07	WBGene00000200/WBGene00000838/WBGene00001830/WBGene00003515/WBGene00006589/WBGene00006803/WBGene00006836/WBGene00010259/WBGene00011647/WBGene00013082/WBGene00016045/WBGene00019064/WBGene00020553/WBGene00020808/WBGene00302980/WBGene00000072/WBGene00000083/WBGene00002037/WBGene00002039/WBGene00003171/WBGene00003495/WBGene00003514/WBGene00004121/WBGene00004317/WBGene00004951/WBGene00006588/WBGene000…	89
GO:0044248	cellular catabolic process	181/2434	498/9723	5.59303e-09	3.14039e-07	2.36805e-07	WBGene00000795/WBGene00000940/WBGene00001578/WBGene00004060/WBGene00004062/WBGene00004256/WBGene00006418/WBGene00006499/WBGene00009973/WBGene00010425/WBGene00011625/WBGene00013358/WBGene00013492/WBGene00016511/WBGene00017765/WBGene00018426/WBGene00019599/WBGene00020950/WBGene00021613/WBGene00022642/WBGene00045308/WBGene00000212/WBGene00001149/WBGene00001790/WBGene00003828/WBGene00004036/WBGene000…	181
GO:0032989	cellular component morphogenesis	106/2434	258/9723	7.31518e-09	3.82407e-07	2.88359e-07	WBGene00000838/WBGene00001830/WBGene00002215/WBGene00003374/WBGene00003515/WBGene00003738/WBGene00004256/WBGene00006589/WBGene00006836/WBGene00006874/WBGene00009977/WBGene00012184/WBGene00013082/WBGene00017195/WBGene00017657/WBGene00019064/WBGene00302980/WBGene00000149/WBGene00000961/WBGene00001468/WBGene00001863/WBGene00002988/WBGene00003368/WBGene00003495/WBGene00003514/WBGene00003911/WBGene000…	106
GO:0051246	regulation of protein metabolic process	141/2434	375/9723	2.66803e-08	1.28145e-06	9.66291e-07	WBGene00000868/WBGene00000915/WBGene00000940/WBGene00001423/WBGene00003242/WBGene00003374/WBGene00004501/WBGene00004502/WBGene00005644/WBGene00006499/WBGene00007428/WBGene00007587/WBGene00009049/WBGene00011195/WBGene00011328/WBGene00011330/WBGene00013481/WBGene00013606/WBGene00015425/WBGene00017311/WBGene00019971/WBGene00001025/WBGene00002060/WBGene00002190/WBGene00003970/WBGene00004245/WBGene000…	141
GO:0048513	animal organ development	158/2434	431/9723	2.8232e-08	1.31441e-06	9.9115e-07	WBGene00001089/WBGene00001834/WBGene00002632/WBGene00002637/WBGene00003738/WBGene00004256/WBGene00006523/WBGene00006589/WBGene00006760/WBGene00006815/WBGene00006836/WBGene00006874/WBGene00012524/WBGene00013082/WBGene00013862/WBGene00016045/WBGene00016782/WBGene00017606/WBGene00017607/WBGene00000393/WBGene00000482/WBGene00000961/WBGene00001182/WBGene00002039/WBGene00002261/WBGene00002280/WBGene000…	158
GO:0000280	nuclear division	86/2434	203/9723	3.67119e-08	1.66135e-06	1.25276e-06	WBGene00000257/WBGene00000868/WBGene00001829/WBGene00001830/WBGene00001874/WBGene00002215/WBGene00003159/WBGene00003160/WBGene00004738/WBGene00004747/WBGene00006375/WBGene00010425/WBGene00018522/WBGene00001085/WBGene00002074/WBGene00002214/WBGene00002228/WBGene00002363/WBGene00004333/WBGene00010556/WBGene00013223/WBGene00017641/WBGene00017643/WBGene00019953/WBGene00021200/WBGene00000383/WBGene000…	86
GO:0055001	muscle cell development	33/2434	55/9723	3.73909e-08	1.6672e-06	1.25717e-06	WBGene00000228/WBGene00000838/WBGene00001830/WBGene00003515/WBGene00006589/WBGene00006836/WBGene00019064/WBGene00302980/WBGene00003495/WBGene00003514/WBGene00006588/WBGene00006764/WBGene00006810/WBGene00006825/WBGene00017472/WBGene00004357/WBGene00006759/WBGene00006814/WBGene00006495/WBGene00006787/WBGene00000812/WBGene00001115/WBGene00002348/WBGene00003183/WBGene00006754/WBGene00006789/WBGene000…	33
GO:0006099	tricarboxylic acid cycle	21/2434	28/9723	3.90649e-08	1.71659e-06	1.29442e-06	WBGene00007150/WBGene00014098/WBGene00018491/WBGene00020950/WBGene00000040/WBGene00007350/WBGene00007942/WBGene00007993/WBGene00009812/WBGene00015391/WBGene00016995/WBGene00010317/WBGene00020679/WBGene00006433/WBGene00009664/WBGene00016392/WBGene00000041/WBGene00000833/WBGene00001503/WBGene00003162/WBGene00009440	21
GO:0051656	establishment of organelle localization	79/2434	183/9723	4.97011e-08	2.12245e-06	1.60046e-06	WBGene00000552/WBGene00000868/WBGene00001172/WBGene00001513/WBGene00001829/WBGene00001830/WBGene00002055/WBGene00002078/WBGene00002215/WBGene00003160/WBGene00006815/WBGene00013862/WBGene00002037/WBGene00002039/WBGene00002050/WBGene00002052/WBGene00002056/WBGene00002057/WBGene00002067/WBGene00003485/WBGene00004719/WBGene00007059/WBGene00008974/WBGene00015492/WBGene00016188/WBGene00017419/WBGene000…	79
GO:0006091	generation of precursor metabolites and energy	65/2434	142/9723	5.32568e-08	2.2427e-06	1.69114e-06	WBGene00007150/WBGene00009082/WBGene00009583/WBGene00012692/WBGene00014098/WBGene00018491/WBGene00020696/WBGene00020950/WBGene00000040/WBGene00001520/WBGene00001684/WBGene00001685/WBGene00006863/WBGene00007350/WBGene00007942/WBGene00007993/WBGene00009812/WBGene00015391/WBGene00016995/WBGene00020334/WBGene00020596/WBGene00022199/WBGene00002162/WBGene00010317/WBGene00012015/WBGene00014001/WBGene000…	65
GO:0098813	nuclear chromosome segregation	66/2434	148/9723	1.43927e-07	5.52388e-06	4.16535e-06	WBGene00000257/WBGene00000868/WBGene00001829/WBGene00001830/WBGene00003159/WBGene00003160/WBGene00004738/WBGene00004747/WBGene00006375/WBGene00010425/WBGene00018522/WBGene00001085/WBGene00002228/WBGene00004333/WBGene00013223/WBGene00017641/WBGene00017643/WBGene00019953/WBGene00000383/WBGene00000411/WBGene00001281/WBGene00002994/WBGene00003367/WBGene00003789/WBGene00004105/WBGene00004737/WBGene000…	66
GO:0022618	protein-RNA complex assembly	47/2434	95/9723	2.18718e-07	8.08722e-06	6.09826e-06	WBGene00004496/WBGene00006489/WBGene00007617/WBGene00012692/WBGene00013343/WBGene00016496/WBGene00017768/WBGene00019762/WBGene00004474/WBGene00009132/WBGene00019543/WBGene00020284/WBGene00020687/WBGene00021655/WBGene00001225/WBGene00001230/WBGene00001340/WBGene00004416/WBGene00004421/WBGene00012896/WBGene00015920/WBGene00001226/WBGene00001228/WBGene00001231/WBGene00001232/WBGene00002583/WBGene000…	47
GO:0071826	protein-RNA complex organization	48/2434	98/9723	2.40375e-07	8.78094e-06	6.62138e-06	WBGene00004496/WBGene00006489/WBGene00007617/WBGene00012692/WBGene00013343/WBGene00016496/WBGene00017768/WBGene00019762/WBGene00004474/WBGene00009132/WBGene00019543/WBGene00020284/WBGene00020687/WBGene00021655/WBGene00001225/WBGene00001230/WBGene00001340/WBGene00003393/WBGene00004416/WBGene00004421/WBGene00012896/WBGene00015920/WBGene00001226/WBGene00001228/WBGene00001231/WBGene00001232/WBGene000…	48
GO:0030239	myofibril assembly	30/2434	51/9723	2.88799e-07	1.04243e-05	7.86054e-06	WBGene00000838/WBGene00001830/WBGene00003515/WBGene00006589/WBGene00006836/WBGene00019064/WBGene00302980/WBGene00003495/WBGene00003514/WBGene00006588/WBGene00006764/WBGene00006810/WBGene00006825/WBGene00004357/WBGene00006759/WBGene00006814/WBGene00006495/WBGene00006787/WBGene00001115/WBGene00002348/WBGene00003183/WBGene00006754/WBGene00006789/WBGene00006820/WBGene00000542/WBGene00001443/WBGene000…	30
GO:0006997	nucleus organization	31/2434	54/9723	3.913e-07	1.37956e-05	1.04027e-05	WBGene00001423/WBGene00002055/WBGene00010425/WBGene00002050/WBGene00002052/WBGene00002056/WBGene00002057/WBGene00002067/WBGene00003485/WBGene00002074/WBGene00002363/WBGene00010272/WBGene00013223/WBGene00021921/WBGene00002053/WBGene00002054/WBGene00003789/WBGene00006940/WBGene00000140/WBGene00000931/WBGene00001214/WBGene00003052/WBGene00003792/WBGene00003793/WBGene00013669/WBGene00003210/WBGene000…	31
GO:2000026	regulation of multicellular organismal development	84/2434	209/9723	8.02853e-07	2.675e-05	2.01712e-05	WBGene00001172/WBGene00001834/WBGene00002637/WBGene00003374/WBGene00006523/WBGene00012184/WBGene00012524/WBGene00013082/WBGene00013766/WBGene00013878/WBGene00017195/WBGene00017606/WBGene00017607/WBGene00000482/WBGene00000908/WBGene00000991/WBGene00003003/WBGene00003368/WBGene00003776/WBGene00004788/WBGene00004854/WBGene00006746/WBGene00013917/WBGene00018604/WBGene00018740/WBGene00020142/WBGene000…	84
GO:0016477	cell migration	77/2434	188/9723	9.60764e-07	3.09897e-05	2.33682e-05	WBGene00000200/WBGene00000552/WBGene00001089/WBGene00001513/WBGene00001834/WBGene00003738/WBGene00006815/WBGene00006874/WBGene00009977/WBGene00000018/WBGene00000441/WBGene00000961/WBGene00001821/WBGene00002280/WBGene00003245/WBGene00003911/WBGene00004729/WBGene00004749/WBGene00004854/WBGene00006410/WBGene00006746/WBGene00007284/WBGene00007944/WBGene00008805/WBGene00010776/WBGene00020496/WBGene000…	77
GO:0050801	monoatomic ion homeostasis	58/2434	134/9723	2.64547e-06	7.94165e-05	5.9885e-05	WBGene00000539/WBGene00001137/WBGene00001177/WBGene00004037/WBGene00006442/WBGene00006801/WBGene00006812/WBGene00007586/WBGene00013025/WBGene00015660/WBGene00017062/WBGene00000040/WBGene00000393/WBGene00000822/WBGene00003732/WBGene00003877/WBGene00004036/WBGene00004313/WBGene00006921/WBGene00009929/WBGene00010117/WBGene00010993/WBGene00016343/WBGene00019493/WBGene00019869/WBGene00003151/WBGene000…	58
GO:0044282	small molecule catabolic process	71/2434	174/9723	2.96158e-06	8.71796e-05	6.57388e-05	WBGene00004060/WBGene00004062/WBGene00009973/WBGene00010425/WBGene00013358/WBGene00016511/WBGene00017765/WBGene00019599/WBGene00020950/WBGene00020962/WBGene00001149/WBGene00001790/WBGene00007129/WBGene00008354/WBGene00009813/WBGene00010336/WBGene00015778/WBGene00015783/WBGene00016103/WBGene00016294/WBGene00016644/WBGene00017048/WBGene00019620/WBGene00022199/WBGene00000109/WBGene00011122/WBGene000…	71
GO:0051664	nuclear pore localization	12/2434	14/9723	3.20176e-06	9.33436e-05	7.03868e-05	WBGene00002055/WBGene00002050/WBGene00002052/WBGene00002056/WBGene00002057/WBGene00002067/WBGene00003485/WBGene00002053/WBGene00002054/WBGene00001214/WBGene00003052/WBGene00003796	12
GO:0061061	muscle structure development	47/2434	103/9723	4.06244e-06	0.000115115	8.68039e-05	WBGene00000228/WBGene00000838/WBGene00001830/WBGene00003515/WBGene00004256/WBGene00006589/WBGene00006760/WBGene00006836/WBGene00019064/WBGene00302980/WBGene00003495/WBGene00003514/WBGene00004257/WBGene00006588/WBGene00006764/WBGene00006810/WBGene00006825/WBGene00017472/WBGene00000419/WBGene00001650/WBGene00004357/WBGene00006759/WBGene00006814/WBGene00004214/WBGene00006495/WBGene00006787/WBGene000…	47
GO:0009408	response to heat	40/2434	85/9723	8.33439e-06	0.000225624	0.000170134	WBGene00000802/WBGene00000915/WBGene00000940/WBGene00001758/WBGene00001851/WBGene00002015/WBGene00002016/WBGene00002018/WBGene00002019/WBGene00002263/WBGene00008670/WBGene00009977/WBGene00013766/WBGene00018700/WBGene00019983/WBGene00020719/WBGene00000908/WBGene00001844/WBGene00002023/WBGene00002024/WBGene00002210/WBGene00003877/WBGene00017244/WBGene00000913/WBGene00001328/WBGene00002005/WBGene000…	40
GO:0031507	heterochromatin formation	19/2434	30/9723	1.0075e-05	0.00026334	0.000198575	WBGene00002055/WBGene00003222/WBGene00002050/WBGene00002052/WBGene00002056/WBGene00002057/WBGene00002067/WBGene00003485/WBGene00008682/WBGene00002053/WBGene00002054/WBGene00003220/WBGene00010263/WBGene00011333/WBGene00014208/WBGene00019217/WBGene00000931/WBGene00003052/WBGene00019883	19
GO:0044242	cellular lipid catabolic process	50/2434	115/9723	1.0928e-05	0.000278436	0.000209958	WBGene00004060/WBGene00004062/WBGene00006418/WBGene00009973/WBGene00010425/WBGene00013358/WBGene00016511/WBGene00019599/WBGene00022642/WBGene00000212/WBGene00004036/WBGene00007129/WBGene00008607/WBGene00010336/WBGene00016644/WBGene00016704/WBGene00017048/WBGene00000213/WBGene00004981/WBGene00011122/WBGene00019060/WBGene00019068/WBGene00020831/WBGene00021160/WBGene00001153/WBGene00004038/WBGene000…	50
GO:0009156	ribonucleoside monophosphate biosynthetic process	15/2434	22/9723	2.45458e-05	0.000581429	0.000438433	WBGene00016509/WBGene00018174/WBGene00007089/WBGene00008948/WBGene00011128/WBGene00020682/WBGene00004259/WBGene00010912/WBGene00015116/WBGene00016415/WBGene00011064/WBGene00020932/WBGene00008654/WBGene00011559/WBGene00022817	15
GO:0051726	regulation of cell cycle	90/2434	245/9723	2.56019e-05	0.000601743	0.000453752	WBGene00000257/WBGene00000387/WBGene00000552/WBGene00000868/WBGene00001513/WBGene00001874/WBGene00003160/WBGene00003405/WBGene00004738/WBGene00006311/WBGene00006375/WBGene00017311/WBGene00018285/WBGene00000018/WBGene00013917/WBGene00018522/WBGene00019321/WBGene00000865/WBGene00003920/WBGene00004333/WBGene00006374/WBGene00013223/WBGene00017643/WBGene00019822/WBGene00019953/WBGene00022073/WBGene000…	90
GO:0065003	protein-containing complex assembly	134/2434	394/9723	2.94732e-05	0.000674872	0.000508895	WBGene00000838/WBGene00001829/WBGene00003159/WBGene00004373/WBGene00004496/WBGene00006489/WBGene00006803/WBGene00007617/WBGene00008218/WBGene00012692/WBGene00013343/WBGene00013606/WBGene00015344/WBGene00016496/WBGene00017768/WBGene00019762/WBGene00020553/WBGene00302980/WBGene00000072/WBGene00004951/WBGene00006393/WBGene00006746/WBGene00006810/WBGene00006825/WBGene00017419/WBGene00017472/WBGene000…	134
GO:0090435	protein localization to nuclear envelope	13/2434	18/9723	3.41441e-05	0.00076685	0.000578252	WBGene00002055/WBGene00006815/WBGene00002050/WBGene00002052/WBGene00002056/WBGene00002057/WBGene00002067/WBGene00003485/WBGene00002053/WBGene00002054/WBGene00003052/WBGene00003792/WBGene00003796	13
GO:0007044	cell-substrate junction assembly	12/2434	16/9723	3.80432e-05	0.000835848	0.000630281	WBGene00000802/WBGene00010406/WBGene00003911/WBGene00001999/WBGene00003085/WBGene00016405/WBGene00022069/WBGene00001194/WBGene00006787/WBGene00002915/WBGene00003936/WBGene00017904	12
GO:0150115	cell-substrate junction organization	12/2434	16/9723	3.80432e-05	0.000835848	0.000630281	WBGene00000802/WBGene00010406/WBGene00003911/WBGene00001999/WBGene00003085/WBGene00016405/WBGene00022069/WBGene00001194/WBGene00006787/WBGene00002915/WBGene00003936/WBGene00017904	12
GO:0000902	cell morphogenesis	85/2434	232/9723	4.74954e-05	0.000997775	0.000752384	WBGene00002215/WBGene00003242/WBGene00003374/WBGene00003738/WBGene00004256/WBGene00006874/WBGene00009977/WBGene00012184/WBGene00013082/WBGene00017195/WBGene00017657/WBGene00000149/WBGene00000961/WBGene00001468/WBGene00001863/WBGene00002988/WBGene00003368/WBGene00003776/WBGene00003911/WBGene00004257/WBGene00004370/WBGene00004719/WBGene00004727/WBGene00004729/WBGene00004854/WBGene00006746/WBGene000…	85
GO:0071695	anatomical structure maturation	28/2434	56/9723	4.77168e-05	0.000997775	0.000752384	WBGene00000868/WBGene00007554/WBGene00000441/WBGene00002190/WBGene00007772/WBGene00020572/WBGene00000865/WBGene00003150/WBGene00003992/WBGene00008968/WBGene00017641/WBGene00022073/WBGene00006868/WBGene00006940/WBGene00000962/WBGene00001214/WBGene00002189/WBGene00004684/WBGene00008400/WBGene00009052/WBGene00012366/WBGene00022389/WBGene00000407/WBGene00002059/WBGene00003796/WBGene00008018/WBGene000…	28
GO:0031399	regulation of protein modification process	50/2434	121/9723	5.65165e-05	0.00115005	0.000867212	WBGene00000868/WBGene00000915/WBGene00003374/WBGene00007428/WBGene00009049/WBGene00011195/WBGene00013606/WBGene00017311/WBGene00001025/WBGene00002190/WBGene00003970/WBGene00004745/WBGene00006524/WBGene00007772/WBGene00010700/WBGene00019365/WBGene00020334/WBGene00020596/WBGene00000865/WBGene00000911/WBGene00002162/WBGene00010556/WBGene00018330/WBGene00001510/WBGene00002238/WBGene00006940/WBGene000…	50
GO:0060279	positive regulation of ovulation	7/2434	7/9723	6.12111e-05	0.00123436	0.000930782	WBGene00003515/WBGene00000942/WBGene00002992/WBGene00007505/WBGene00006787/WBGene00006754/WBGene00003930	7
GO:0051648	vesicle localization	31/2434	65/9723	6.14736e-05	0.00123436	0.000930782	WBGene00001172/WBGene00002215/WBGene00013862/WBGene00002037/WBGene00002039/WBGene00004719/WBGene00007059/WBGene00008974/WBGene00015492/WBGene00016188/WBGene00017419/WBGene00020572/WBGene00000419/WBGene00018468/WBGene00022678/WBGene00017217/WBGene00019126/WBGene00000962/WBGene00003068/WBGene00004753/WBGene00011230/WBGene00016606/WBGene00000407/WBGene00002038/WBGene00003047/WBGene00003829/WBGene000…	31
GO:0035966	response to topologically incorrect protein	77/2434	208/9723	7.14714e-05	0.00139807	0.00105423	WBGene00000024/WBGene00000027/WBGene00000029/WBGene00000030/WBGene00000031/WBGene00000514/WBGene00000802/WBGene00001037/WBGene00001834/WBGene00002010/WBGene00002015/WBGene00002017/WBGene00002018/WBGene00002019/WBGene00002020/WBGene00004099/WBGene00004759/WBGene00006801/WBGene00011535/WBGene00013878/WBGene00015660/WBGene00018292/WBGene00000032/WBGene00000033/WBGene00001025/WBGene00002007/WBGene000…	77
GO:0010628	positive regulation of gene expression	60/2434	154/9723	8.48297e-05	0.00160752	0.00121217	WBGene00001423/WBGene00006523/WBGene00007428/WBGene00013355/WBGene00013766/WBGene00013878/WBGene00002060/WBGene00002190/WBGene00002210/WBGene00002988/WBGene00004911/WBGene00010700/WBGene00018857/WBGene00019960/WBGene00002162/WBGene00002245/WBGene00003218/WBGene00004804/WBGene00006599/WBGene00006941/WBGene00007762/WBGene00019537/WBGene00000935/WBGene00001230/WBGene00001401/WBGene00001840/WBGene000…	60
GO:0070646	protein modification by small protein removal	28/2434	58/9723	0.000105615	0.00193421	0.00145851	WBGene00001110/WBGene00007428/WBGene00007718/WBGene00009049/WBGene00010406/WBGene00011195/WBGene00013606/WBGene00018090/WBGene00007943/WBGene00018330/WBGene00019259/WBGene00019543/WBGene00021926/WBGene00004467/WBGene00006737/WBGene00006856/WBGene00008547/WBGene00010502/WBGene00011304/WBGene00011507/WBGene00011980/WBGene00017280/WBGene00009267/WBGene00017733/WBGene00020839/WBGene00021733/WBGene000…	28
GO:0006096	glycolytic process	15/2434	24/9723	0.000111157	0.00198252	0.00149494	WBGene00009082/WBGene00014098/WBGene00001684/WBGene00001685/WBGene00022199/WBGene00014001/WBGene00015413/WBGene00020679/WBGene00011510/WBGene00011884/WBGene00016810/WBGene00008780/WBGene00009126/WBGene00013597/WBGene00017166	15
GO:0034620	cellular response to unfolded protein	70/2434	188/9723	0.000121943	0.0021262	0.00160328	WBGene00000024/WBGene00000027/WBGene00000029/WBGene00000030/WBGene00000031/WBGene00000514/WBGene00000802/WBGene00001834/WBGene00002010/WBGene00002015/WBGene00002017/WBGene00002018/WBGene00002019/WBGene00002020/WBGene00004099/WBGene00004759/WBGene00006801/WBGene00011535/WBGene00013878/WBGene00015660/WBGene00018292/WBGene00000032/WBGene00000033/WBGene00001025/WBGene00002007/WBGene00003554/WBGene000…	70
GO:0035384	thioester biosynthetic process	9/2434	11/9723	0.000126342	0.0021262	0.00160328	WBGene00007150/WBGene00009082/WBGene00016995/WBGene00007824/WBGene00012131/WBGene00015413/WBGene00004076/WBGene00010052/WBGene00011510	9
GO:0071616	acyl-CoA biosynthetic process	9/2434	11/9723	0.000126342	0.0021262	0.00160328	WBGene00007150/WBGene00009082/WBGene00016995/WBGene00007824/WBGene00012131/WBGene00015413/WBGene00004076/WBGene00010052/WBGene00011510	9
GO:0006637	acyl-CoA metabolic process	22/2434	42/9723	0.000126927	0.0021262	0.00160328	WBGene00007150/WBGene00009082/WBGene00016511/WBGene00020950/WBGene00000991/WBGene00009812/WBGene00015783/WBGene00016995/WBGene00017048/WBGene00019404/WBGene00007824/WBGene00012131/WBGene00015413/WBGene00019819/WBGene00004076/WBGene00010052/WBGene00011510/WBGene00012984/WBGene00013284/WBGene00013594/WBGene00044094/WBGene00018152	22
GO:0035383	thioester metabolic process	22/2434	42/9723	0.000126927	0.0021262	0.00160328	WBGene00007150/WBGene00009082/WBGene00016511/WBGene00020950/WBGene00000991/WBGene00009812/WBGene00015783/WBGene00016995/WBGene00017048/WBGene00019404/WBGene00007824/WBGene00012131/WBGene00015413/WBGene00019819/WBGene00004076/WBGene00010052/WBGene00011510/WBGene00012984/WBGene00013284/WBGene00013594/WBGene00044094/WBGene00018152	22
GO:0051604	protein maturation	88/2434	248/9723	0.000132455	0.00219455	0.00165483	WBGene00000802/WBGene00000883/WBGene00000915/WBGene00001037/WBGene00001172/WBGene00001406/WBGene00001431/WBGene00002010/WBGene00002015/WBGene00002016/WBGene00002018/WBGene00002019/WBGene00004975/WBGene00016060/WBGene00020391/WBGene00020719/WBGene00000884/WBGene00001025/WBGene00002007/WBGene00002023/WBGene00002024/WBGene00003963/WBGene00008354/WBGene00008999/WBGene00011679/WBGene00011771/WBGene000…	88
GO:0006575	cellular modified amino acid metabolic process	18/2434	32/9723	0.000158997	0.00253417	0.00191092	WBGene00008629/WBGene00009706/WBGene00019644/WBGene00000929/WBGene00007175/WBGene00013920/WBGene00018519/WBGene00019492/WBGene00010988/WBGene00015512/WBGene00013894/WBGene00017975/WBGene00019322/WBGene00021128/WBGene00003214/WBGene00012095/WBGene00017777/WBGene00018131	18
GO:0008406	gonad development	45/2434	110/9723	0.00017224	0.00270081	0.00203657	WBGene00001089/WBGene00001834/WBGene00000961/WBGene00002280/WBGene00003911/WBGene00006746/WBGene00008805/WBGene00010776/WBGene00016343/WBGene00019869/WBGene00019960/WBGene00001650/WBGene00003218/WBGene00004204/WBGene00004315/WBGene00016879/WBGene00019820/WBGene00001061/WBGene00001438/WBGene00002065/WBGene00002994/WBGene00003144/WBGene00003831/WBGene00004015/WBGene00004185/WBGene00007413/WBGene000…	45
GO:0045137	development of primary sexual characteristics	45/2434	110/9723	0.00017224	0.00270081	0.00203657	WBGene00001089/WBGene00001834/WBGene00000961/WBGene00002280/WBGene00003911/WBGene00006746/WBGene00008805/WBGene00010776/WBGene00016343/WBGene00019869/WBGene00019960/WBGene00001650/WBGene00003218/WBGene00004204/WBGene00004315/WBGene00016879/WBGene00019820/WBGene00001061/WBGene00001438/WBGene00002065/WBGene00002994/WBGene00003144/WBGene00003831/WBGene00004015/WBGene00004185/WBGene00007413/WBGene000…	45
GO:0043062	extracellular structure organization	21/2434	40/9723	0.000172809	0.00270081	0.00203657	WBGene00003165/WBGene00003242/WBGene00010524/WBGene00016283/WBGene00000082/WBGene00000083/WBGene00001863/WBGene00002280/WBGene00004257/WBGene00020567/WBGene00001328/WBGene00001403/WBGene00001650/WBGene00002247/WBGene00000527/WBGene00009958/WBGene00000395/WBGene00001263/WBGene00003001/WBGene00006498/WBGene00015591	21
GO:0034976	response to endoplasmic reticulum stress	77/2434	213/9723	0.000174327	0.00271056	0.00204393	WBGene00000024/WBGene00000027/WBGene00000029/WBGene00000030/WBGene00000031/WBGene00000514/WBGene00000802/WBGene00002015/WBGene00002017/WBGene00002018/WBGene00002019/WBGene00002020/WBGene00004099/WBGene00004759/WBGene00006801/WBGene00011535/WBGene00015660/WBGene00018292/WBGene00000032/WBGene00000033/WBGene00001025/WBGene00002007/WBGene00003554/WBGene00003877/WBGene00003963/WBGene00003970/WBGene000…	77
GO:0016052	carbohydrate catabolic process	25/2434	51/9723	0.000180254	0.00275781	0.00207956	WBGene00009082/WBGene00009583/WBGene00014098/WBGene00020696/WBGene00020962/WBGene00001684/WBGene00001685/WBGene00020334/WBGene00022199/WBGene00012015/WBGene00014001/WBGene00015413/WBGene00017071/WBGene00020679/WBGene00006611/WBGene00011050/WBGene00011510/WBGene00011884/WBGene00016810/WBGene00019895/WBGene00006607/WBGene00008780/WBGene00009126/WBGene00013597/WBGene00017166	25
GO:0048469	cell maturation	25/2434	51/9723	0.000180254	0.00275781	0.00207956	WBGene00000868/WBGene00007554/WBGene00000441/WBGene00002190/WBGene00007772/WBGene00000865/WBGene00003150/WBGene00003992/WBGene00008968/WBGene00017641/WBGene00022073/WBGene00006868/WBGene00006940/WBGene00000962/WBGene00001214/WBGene00002189/WBGene00004684/WBGene00008400/WBGene00009052/WBGene00012366/WBGene00022389/WBGene00000407/WBGene00002059/WBGene00003796/WBGene00011803	25
GO:0005980	glycogen catabolic process	6/2434	6/9723	0.00024497	0.00358816	0.0027057	WBGene00009583/WBGene00020696/WBGene00020334/WBGene00017071/WBGene00011050/WBGene00019895	6
GO:0031175	neuron projection development	84/2434	239/9723	0.000267431	0.00387967	0.00292551	WBGene00001177/WBGene00002215/WBGene00003374/WBGene00003738/WBGene00004256/WBGene00006803/WBGene00006874/WBGene00009977/WBGene00012184/WBGene00013082/WBGene00017195/WBGene00017657/WBGene00000149/WBGene00000961/WBGene00001468/WBGene00001863/WBGene00002988/WBGene00003368/WBGene00003495/WBGene00003911/WBGene00004257/WBGene00004370/WBGene00004719/WBGene00004727/WBGene00004729/WBGene00004854/WBGene000…	84
GO:0033206	meiotic cytokinesis	14/2434	23/9723	0.000282423	0.00402022	0.0030315	WBGene00000064/WBGene00002215/WBGene00002214/WBGene00010556/WBGene00021200/WBGene00000383/WBGene00004775/WBGene00020035/WBGene00020652/WBGene00000875/WBGene00003372/WBGene00004042/WBGene00006840/WBGene00013038	14
GO:0006998	nuclear envelope organization	16/2434	28/9723	0.000288826	0.00405426	0.00305716	WBGene00002055/WBGene00010425/WBGene00002050/WBGene00002052/WBGene00002056/WBGene00002057/WBGene00002067/WBGene00003485/WBGene00002363/WBGene00013223/WBGene00021921/WBGene00002053/WBGene00002054/WBGene00006940/WBGene00003052/WBGene00004042	16
GO:0009161	ribonucleoside monophosphate metabolic process	16/2434	28/9723	0.000288826	0.00405426	0.00305716	WBGene00016509/WBGene00018174/WBGene00007089/WBGene00008948/WBGene00011128/WBGene00020682/WBGene00004259/WBGene00010912/WBGene00015116/WBGene00016415/WBGene00011064/WBGene00020932/WBGene00002879/WBGene00008654/WBGene00011559/WBGene00022817	16
GO:0055082	intracellular chemical homeostasis	50/2434	128/9723	0.000297229	0.00415299	0.00313161	WBGene00000539/WBGene00001137/WBGene00001177/WBGene00004037/WBGene00006442/WBGene00006801/WBGene00007586/WBGene00013025/WBGene00015660/WBGene00017062/WBGene00000040/WBGene00000393/WBGene00000822/WBGene00003732/WBGene00003877/WBGene00004036/WBGene00004313/WBGene00006921/WBGene00010117/WBGene00010993/WBGene00012326/WBGene00019493/WBGene00003151/WBGene00003153/WBGene00004878/WBGene00008274/WBGene000…	50
GO:0110020	regulation of actomyosin structure organization	10/2434	14/9723	0.000342338	0.00462427	0.00348698	WBGene00006836/WBGene00006759/WBGene00006495/WBGene00006787/WBGene00006754/WBGene00006820/WBGene00000542/WBGene00003929/WBGene00003930/WBGene00017904	10
GO:0140013	meiotic nuclear division	50/2434	129/9723	0.000369186	0.00493116	0.0037184	WBGene00000868/WBGene00001829/WBGene00001830/WBGene00001874/WBGene00002215/WBGene00004738/WBGene00006375/WBGene00001085/WBGene00002074/WBGene00002214/WBGene00002228/WBGene00004333/WBGene00010556/WBGene00021200/WBGene00000383/WBGene00001597/WBGene00003785/WBGene00004105/WBGene00004244/WBGene00004737/WBGene00008140/WBGene00010785/WBGene00022854/WBGene00000275/WBGene00002034/WBGene00003183/WBGene000…	50
GO:0070925	organelle assembly	100/2434	296/9723	0.000385691	0.00504238	0.00380227	WBGene00000257/WBGene00000838/WBGene00001829/WBGene00001830/WBGene00003160/WBGene00003515/WBGene00004373/WBGene00004496/WBGene00006589/WBGene00006836/WBGene00007554/WBGene00007617/WBGene00009385/WBGene00012692/WBGene00013082/WBGene00019064/WBGene00302980/WBGene00003495/WBGene00003514/WBGene00004317/WBGene00006588/WBGene00006764/WBGene00006810/WBGene00006825/WBGene00018522/WBGene00019748/WBGene000…	100
GO:0042026	protein refolding	15/2434	26/9723	0.000388663	0.00504238	0.00380227	WBGene00001037/WBGene00002010/WBGene00002015/WBGene00002016/WBGene00002018/WBGene00002019/WBGene00002007/WBGene00002023/WBGene00002024/WBGene00002005/WBGene00002008/WBGene00009691/WBGene00001030/WBGene00002026/WBGene00002025	15
GO:0051155	positive regulation of striated muscle cell differentiation	9/2434	12/9723	0.000392481	0.00504238	0.00380227	WBGene00006836/WBGene00006759/WBGene00006495/WBGene00006787/WBGene00006754/WBGene00006820/WBGene00000542/WBGene00003929/WBGene00003930	9
GO:0009948	anterior/posterior axis specification	24/2434	51/9723	0.000521899	0.0063332	0.00477562	WBGene00007554/WBGene00010406/WBGene00003150/WBGene00003920/WBGene00003992/WBGene00008968/WBGene00017641/WBGene00001281/WBGene00004076/WBGene00011507/WBGene00001214/WBGene00003132/WBGene00003777/WBGene00003921/WBGene00004684/WBGene00004775/WBGene00008400/WBGene00009052/WBGene00000837/WBGene00001236/WBGene00001284/WBGene00003796/WBGene00006728/WBGene00017774	24
GO:0032103	positive regulation of response to external stimulus	26/2434	57/9723	0.000567216	0.0068246	0.00514617	WBGene00001177/WBGene00003374/WBGene00004032/WBGene00007153/WBGene00003171/WBGene00003368/WBGene00004911/WBGene00016104/WBGene00020504/WBGene00000913/WBGene00002074/WBGene00006599/WBGene00018160/WBGene00022313/WBGene00006788/WBGene00016354/WBGene00000079/WBGene00000912/WBGene00001008/WBGene00017088/WBGene00000223/WBGene00001263/WBGene00001709/WBGene00003175/WBGene00003930/WBGene00022722	26
GO:0048639	positive regulation of developmental growth	31/2434	72/9723	0.00060614	0.00706853	0.00533011	WBGene00001172/WBGene00003374/WBGene00013082/WBGene00000083/WBGene00000991/WBGene00002210/WBGene00003368/WBGene00003877/WBGene00004951/WBGene00016343/WBGene00001189/WBGene00002074/WBGene00006780/WBGene00016879/WBGene00020649/WBGene00001597/WBGene00004015/WBGene00006788/WBGene00013284/WBGene00016354/WBGene00019126/WBGene00021073/WBGene00000088/WBGene00000254/WBGene00000912/WBGene00001008/WBGene000…	31
GO:0022603	regulation of anatomical structure morphogenesis	55/2434	148/9723	0.000657218	0.00757675	0.00571334	WBGene00003374/WBGene00012184/WBGene00013082/WBGene00017195/WBGene00003368/WBGene00003623/WBGene00003776/WBGene00003911/WBGene00004727/WBGene00004854/WBGene00001007/WBGene00001017/WBGene00002074/WBGene00002245/WBGene00004732/WBGene00010374/WBGene00013223/WBGene00020649/WBGene00003144/WBGene00003241/WBGene00003367/WBGene00003789/WBGene00004048/WBGene00004304/WBGene00006788/WBGene00016354/WBGene000…	55
GO:0072583	clathrin-dependent endocytosis	13/2434	22/9723	0.000700109	0.00804064	0.00606314	WBGene00001043/WBGene00006777/WBGene00020246/WBGene00000161/WBGene00004377/WBGene00018516/WBGene00001579/WBGene00001580/WBGene00018974/WBGene00006791/WBGene00010663/WBGene00011867/WBGene00015146	13
GO:0022411	cellular component disassembly	51/2434	137/9723	0.000969104	0.0105484	0.00795414	WBGene00000795/WBGene00001043/WBGene00006803/WBGene00010259/WBGene00010405/WBGene00010425/WBGene00016045/WBGene00302980/WBGene00000072/WBGene00001863/WBGene00003828/WBGene00004121/WBGene00004951/WBGene00006810/WBGene00018187/WBGene00018641/WBGene00019748/WBGene00020334/WBGene00000213/WBGene00000292/WBGene00002363/WBGene00003150/WBGene00011737/WBGene00013223/WBGene00013643/WBGene00000796/WBGene000…	51
GO:0009209	pyrimidine ribonucleoside triphosphate biosynthetic process	5/2434	5/9723	0.000980083	0.0105484	0.00795414	WBGene00012316/WBGene00007089/WBGene00008948/WBGene00004259/WBGene00009119	5
GO:0051296	establishment of meiotic spindle orientation	5/2434	5/9723	0.000980083	0.0105484	0.00795414	WBGene00000552/WBGene00002994/WBGene00000962/WBGene00008107/WBGene00006840	5
GO:0016138	glycoside biosynthetic process	9/2434	13/9723	0.00099152	0.0105484	0.00795414	WBGene00000991/WBGene00007695/WBGene00008451/WBGene00019060/WBGene00013284/WBGene00002004/WBGene00008564/WBGene00008565/WBGene00008567	9
GO:0072697	protein localization to cell cortex	9/2434	13/9723	0.00099152	0.0105484	0.00795414	WBGene00001820/WBGene00004367/WBGene00010351/WBGene00000496/WBGene00000871/WBGene00020035/WBGene00020652/WBGene00003559/WBGene00015083	9
GO:1904069	ascaroside metabolic process	9/2434	13/9723	0.00099152	0.0105484	0.00795414	WBGene00000991/WBGene00007695/WBGene00008451/WBGene00019060/WBGene00013284/WBGene00002004/WBGene00008564/WBGene00008565/WBGene00008567	9
GO:1904070	ascaroside biosynthetic process	9/2434	13/9723	0.00099152	0.0105484	0.00795414	WBGene00000991/WBGene00007695/WBGene00008451/WBGene00019060/WBGene00013284/WBGene00002004/WBGene00008564/WBGene00008565/WBGene00008567	9
GO:0030100	regulation of endocytosis	24/2434	53/9723	0.00103778	0.0110019	0.00829609	WBGene00003812/WBGene00006777/WBGene00006836/WBGene00009977/WBGene00000018/WBGene00004377/WBGene00018516/WBGene00000419/WBGene00001579/WBGene00001580/WBGene00003153/WBGene00006406/WBGene00000894/WBGene00004268/WBGene00009119/WBGene00010500/WBGene00000182/WBGene00003476/WBGene00003929/WBGene00003967/WBGene00004760/WBGene00010663/WBGene00011867/WBGene00015146	24
GO:0043488	regulation of mRNA stability	19/2434	39/9723	0.00116255	0.0120714	0.00910259	WBGene00000940/WBGene00006499/WBGene00007207/WBGene00017641/WBGene00022232/WBGene00000935/WBGene00009661/WBGene00011333/WBGene00015943/WBGene00001008/WBGene00004131/WBGene00000369/WBGene00002845/WBGene00010923/WBGene00012648/WBGene00014015/WBGene00017951/WBGene00018612/WBGene00019629	19
GO:0006913	nucleocytoplasmic transport	35/2434	87/9723	0.00124404	0.012743	0.00960902	WBGene00000915/WBGene00002078/WBGene00012019/WBGene00004036/WBGene00019862/WBGene00000913/WBGene00002074/WBGene00002080/WBGene00003920/WBGene00003992/WBGene00007195/WBGene00022087/WBGene00001840/WBGene00002076/WBGene00003789/WBGene00011580/WBGene00019940/WBGene00020172/WBGene00021789/WBGene00002075/WBGene00002077/WBGene00003792/WBGene00003793/WBGene00003800/WBGene00008852/WBGene00011944/WBGene000…	35
GO:0051169	nuclear transport	35/2434	87/9723	0.00124404	0.012743	0.00960902	WBGene00000915/WBGene00002078/WBGene00012019/WBGene00004036/WBGene00019862/WBGene00000913/WBGene00002074/WBGene00002080/WBGene00003920/WBGene00003992/WBGene00007195/WBGene00022087/WBGene00001840/WBGene00002076/WBGene00003789/WBGene00011580/WBGene00019940/WBGene00020172/WBGene00021789/WBGene00002075/WBGene00002077/WBGene00003792/WBGene00003793/WBGene00003800/WBGene00008852/WBGene00011944/WBGene000…	35
GO:0008284	positive regulation of cell population proliferation	34/2434	84/9723	0.00128035	0.0130708	0.00985618	WBGene00001177/WBGene00003374/WBGene00003738/WBGene00004256/WBGene00012184/WBGene00013082/WBGene00003368/WBGene00006746/WBGene00016104/WBGene00018187/WBGene00020504/WBGene00001487/WBGene00002074/WBGene00004732/WBGene00006599/WBGene00000289/WBGene00004048/WBGene00006788/WBGene00016354/WBGene00000871/WBGene00001008/WBGene00002213/WBGene00003052/WBGene00003902/WBGene00017738/WBGene00001263/WBGene000…	34
GO:1903311	regulation of mRNA metabolic process	33/2434	81/9723	0.00131487	0.0132889	0.0100207	WBGene00000940/WBGene00004984/WBGene00006499/WBGene00007534/WBGene00012245/WBGene00016489/WBGene00004424/WBGene00007207/WBGene00017641/WBGene00019509/WBGene00022232/WBGene00000935/WBGene00001340/WBGene00004355/WBGene00009661/WBGene00011333/WBGene00015943/WBGene00001008/WBGene00004131/WBGene00004895/WBGene00017816/WBGene00020091/WBGene00000369/WBGene00002845/WBGene00004980/WBGene00007627/WBGene000…	33
GO:0048598	embryonic morphogenesis	64/2434	182/9723	0.00134518	0.0133085	0.0100354	WBGene00000200/WBGene00001513/WBGene00001834/WBGene00002632/WBGene00002637/WBGene00003242/WBGene00006437/WBGene00006803/WBGene00002125/WBGene00003495/WBGene00003907/WBGene00003911/WBGene00004257/WBGene00004951/WBGene00006524/WBGene00007650/WBGene00017244/WBGene00000123/WBGene00000419/WBGene00001487/WBGene00001579/WBGene00001580/WBGene00002245/WBGene00004732/WBGene00004804/WBGene00006406/WBGene000…	64
GO:0006222	UMP biosynthetic process	6/2434	7/9723	0.00134753	0.0133085	0.0100354	WBGene00007089/WBGene00008948/WBGene00004259/WBGene00020932/WBGene00011559/WBGene00022817	6
GO:0050000	chromosome localization	17/2434	34/9723	0.00145699	0.0141137	0.0106426	WBGene00001829/WBGene00001830/WBGene00003160/WBGene00004333/WBGene00017993/WBGene00015515/WBGene00000275/WBGene00001832/WBGene00001833/WBGene00011230/WBGene00000549/WBGene00000837/WBGene00001236/WBGene00001869/WBGene00002231/WBGene00003796/WBGene00021913	17
GO:1902531	regulation of intracellular signal transduction	55/2434	153/9723	0.00161208	0.0154678	0.0116637	WBGene00001493/WBGene00001834/WBGene00004738/WBGene00006443/WBGene00006460/WBGene00012100/WBGene00018285/WBGene00000018/WBGene00000393/WBGene00000482/WBGene00001468/WBGene00001515/WBGene00002190/WBGene00003877/WBGene00003911/WBGene00006353/WBGene00006524/WBGene00007772/WBGene00008805/WBGene00016038/WBGene00016570/WBGene00017472/WBGene00020142/WBGene00020504/WBGene00023497/WBGene00004367/WBGene000…	55
GO:0044087	regulation of cellular component biogenesis	53/2434	147/9723	0.00179986	0.0170006	0.0128195	WBGene00001172/WBGene00006803/WBGene00013082/WBGene00302980/WBGene00000072/WBGene00003368/WBGene00004317/WBGene00004951/WBGene00006746/WBGene00006810/WBGene00006839/WBGene00016661/WBGene00018187/WBGene00018522/WBGene00044061/WBGene00000292/WBGene00000911/WBGene00001189/WBGene00001579/WBGene00001580/WBGene00001650/WBGene00006780/WBGene00022678/WBGene00000090/WBGene00004105/WBGene00004504/WBGene000…	53
GO:0007351	tripartite regional subdivision	16/2434	32/9723	0.00199945	0.0184828	0.0139372	WBGene00007554/WBGene00010406/WBGene00003150/WBGene00003992/WBGene00008968/WBGene00017641/WBGene00011507/WBGene00001214/WBGene00004684/WBGene00008400/WBGene00009052/WBGene00000837/WBGene00001236/WBGene00001284/WBGene00003796/WBGene00017774	16
GO:0008595	anterior/posterior axis specification, embryo	16/2434	32/9723	0.00199945	0.0184828	0.0139372	WBGene00007554/WBGene00010406/WBGene00003150/WBGene00003992/WBGene00008968/WBGene00017641/WBGene00011507/WBGene00001214/WBGene00004684/WBGene00008400/WBGene00009052/WBGene00000837/WBGene00001236/WBGene00001284/WBGene00003796/WBGene00017774	16
GO:0019693	ribose phosphate metabolic process	58/2434	165/9723	0.00222526	0.0202612	0.0152782	WBGene00000940/WBGene00007150/WBGene00007385/WBGene00009082/WBGene00009706/WBGene00012316/WBGene00013025/WBGene00016509/WBGene00016511/WBGene00020950/WBGene00000991/WBGene00001537/WBGene00006921/WBGene00009812/WBGene00012258/WBGene00015783/WBGene00016995/WBGene00017048/WBGene00017244/WBGene00018174/WBGene00019404/WBGene00007089/WBGene00007824/WBGene00008948/WBGene00011128/WBGene00012131/WBGene000…	58
GO:0044042	glucan metabolic process	11/2434	19/9723	0.0022925	0.0205647	0.0155071	WBGene00009583/WBGene00020696/WBGene00006863/WBGene00020334/WBGene00020596/WBGene00017071/WBGene00011050/WBGene00019895/WBGene00003858/WBGene00011409/WBGene00015754	11
GO:0022600	digestive system process	23/2434	53/9723	0.00261246	0.022827	0.017213	WBGene00000802/WBGene00001172/WBGene00010259/WBGene00000958/WBGene00001465/WBGene00001468/WBGene00001844/WBGene00002234/WBGene00002988/WBGene00003561/WBGene00020572/WBGene00001189/WBGene00001795/WBGene00003831/WBGene00004015/WBGene00016354/WBGene00000088/WBGene00001651/WBGene00004014/WBGene00000068/WBGene00000229/WBGene00006498/WBGene00006755	23
GO:0006260	DNA replication	42/2434	113/9723	0.00269388	0.0234036	0.0176477	WBGene00002985/WBGene00003155/WBGene00003159/WBGene00004337/WBGene00008645/WBGene00008921/WBGene00011016/WBGene00016508/WBGene00018514/WBGene00004338/WBGene00004339/WBGene00001016/WBGene00003154/WBGene00004185/WBGene00004355/WBGene00006944/WBGene00010056/WBGene00010787/WBGene00011664/WBGene00017132/WBGene00017546/WBGene00019217/WBGene00000382/WBGene00000413/WBGene00000794/WBGene00000871/WBGene000…	42
GO:0050921	positive regulation of chemotaxis	8/2434	12/9723	0.00279037	0.0238994	0.0180216	WBGene00004032/WBGene00007153/WBGene00000913/WBGene00018160/WBGene00006788/WBGene00016354/WBGene00000079/WBGene00001709	8
GO:0061077	chaperone-mediated protein folding	12/2434	22/9723	0.00287499	0.0242812	0.0183096	WBGene00000915/WBGene00001431/WBGene00002010/WBGene00002007/WBGene00002005/WBGene00001031/WBGene00002008/WBGene00009691/WBGene00002026/WBGene00003829/WBGene00006781/WBGene00021248	12
GO:0007588	excretion	21/2434	48/9723	0.00350752	0.0277051	0.0208913	WBGene00000802/WBGene00010259/WBGene00000958/WBGene00001465/WBGene00001468/WBGene00001844/WBGene00002234/WBGene00002988/WBGene00020572/WBGene00001189/WBGene00001795/WBGene00003831/WBGene00004015/WBGene00016354/WBGene00000088/WBGene00001651/WBGene00004014/WBGene00000068/WBGene00000229/WBGene00006498/WBGene00006755	21
GO:0030421	defecation	21/2434	48/9723	0.00350752	0.0277051	0.0208913	WBGene00000802/WBGene00010259/WBGene00000958/WBGene00001465/WBGene00001468/WBGene00001844/WBGene00002234/WBGene00002988/WBGene00020572/WBGene00001189/WBGene00001795/WBGene00003831/WBGene00004015/WBGene00016354/WBGene00000088/WBGene00001651/WBGene00004014/WBGene00000068/WBGene00000229/WBGene00006498/WBGene00006755	21
GO:0140115	export across plasma membrane	7/2434	10/9723	0.00351796	0.0277051	0.0208913	WBGene00001137/WBGene00015660/WBGene00002234/WBGene00010117/WBGene00002235/WBGene00007646/WBGene00013672	7
GO:0044283	small molecule biosynthetic process	62/2434	182/9723	0.0037128	0.0290884	0.0219345	WBGene00003816/WBGene00004258/WBGene00007150/WBGene00007236/WBGene00009048/WBGene00013358/WBGene00018398/WBGene00020517/WBGene00001149/WBGene00001602/WBGene00002210/WBGene00011938/WBGene00012326/WBGene00013866/WBGene00013870/WBGene00016103/WBGene00016644/WBGene00016995/WBGene00020215/WBGene00001239/WBGene00001240/WBGene00001243/WBGene00001393/WBGene00001606/WBGene00010794/WBGene00011128/WBGene000…	62
GO:0055075	potassium ion homeostasis	9/2434	15/9723	0.0042056	0.0321554	0.0242471	WBGene00001137/WBGene00015660/WBGene00010117/WBGene00006504/WBGene00012543/WBGene00019205/WBGene00019289/WBGene00007646/WBGene00013672	9
GO:0006268	DNA unwinding involved in DNA replication	6/2434	8/9723	0.00424213	0.0321554	0.0242471	WBGene00003159/WBGene00003154/WBGene00006944/WBGene00003158/WBGene00004322/WBGene00019334	6
GO:0000578	embryonic axis specification	16/2434	34/9723	0.00435202	0.0328242	0.0247515	WBGene00007554/WBGene00010406/WBGene00003150/WBGene00003992/WBGene00008968/WBGene00017641/WBGene00011507/WBGene00001214/WBGene00004684/WBGene00008400/WBGene00009052/WBGene00000837/WBGene00001236/WBGene00001284/WBGene00003796/WBGene00017774	16
GO:0060341	regulation of cellular localization	59/2434	173/9723	0.00444454	0.0333561	0.0251525	WBGene00000552/WBGene00001172/WBGene00004373/WBGene00006437/WBGene00007428/WBGene00010259/WBGene00010631/WBGene00013082/WBGene00013766/WBGene00004036/WBGene00004377/WBGene00004789/WBGene00007059/WBGene00007284/WBGene00011680/WBGene00015492/WBGene00015547/WBGene00020142/WBGene00020572/WBGene00001487/WBGene00001580/WBGene00001827/WBGene00006708/WBGene00010351/WBGene00010444/WBGene00019953/WBGene000…	59
GO:0006491	N-glycan processing	5/2434	6/9723	0.00465565	0.03345	0.0252234	WBGene00009583/WBGene00010284/WBGene00019763/WBGene00018682/WBGene00014249	5
GO:0018279	protein N-linked glycosylation via asparagine	5/2434	6/9723	0.00465565	0.03345	0.0252234	WBGene00018604/WBGene00020683/WBGene00011638/WBGene00020437/WBGene00022793	5
GO:0090169	regulation of spindle assembly	5/2434	6/9723	0.00465565	0.03345	0.0252234	WBGene00018522/WBGene00004105/WBGene00006988/WBGene00019940/WBGene00003902	5
GO:0051983	regulation of chromosome segregation	20/2434	46/9723	0.00472844	0.0337332	0.0254369	WBGene00000257/WBGene00000868/WBGene00003160/WBGene00006375/WBGene00013223/WBGene00017643/WBGene00001281/WBGene00006988/WBGene00015515/WBGene00017132/WBGene00000275/WBGene00003052/WBGene00003132/WBGene00004087/WBGene00018849/WBGene00021270/WBGene00000837/WBGene00001236/WBGene00001284/WBGene00002231	20
GO:0031589	cell-substrate adhesion	10/2434	18/9723	0.00543682	0.0380703	0.0287074	WBGene00003738/WBGene00006836/WBGene00016913/WBGene00002247/WBGene00004030/WBGene00002081/WBGene00003929/WBGene00003930/WBGene00017028/WBGene00017904	10
GO:1990573	potassium ion import across plasma membrane	10/2434	18/9723	0.00543682	0.0380703	0.0287074	WBGene00001137/WBGene00015660/WBGene00010117/WBGene00006504/WBGene00006941/WBGene00012543/WBGene00019205/WBGene00019289/WBGene00007646/WBGene00013672	10
GO:0017145	stem cell division	8/2434	13/9723	0.00566852	0.0394196	0.0297248	WBGene00002245/WBGene00003992/WBGene00001597/WBGene00002957/WBGene00003220/WBGene00004178/WBGene00012317/WBGene00000837	8
GO:0050778	positive regulation of immune response	8/2434	13/9723	0.00566852	0.0394196	0.0297248	WBGene00004036/WBGene00004911/WBGene00006599/WBGene00022313/WBGene00000912/WBGene00017088/WBGene00000223/WBGene00022722	8
GO:1901361	organic cyclic compound catabolic process	59/2434	175/9723	0.00587738	0.0407195	0.0307051	WBGene00000795/WBGene00000940/WBGene00006499/WBGene00021613/WBGene00045308/WBGene00001790/WBGene00003828/WBGene00004245/WBGene00015547/WBGene00016103/WBGene00016294/WBGene00017244/WBGene00019620/WBGene00004881/WBGene00007207/WBGene00007444/WBGene00008502/WBGene00015551/WBGene00017641/WBGene00022232/WBGene00000114/WBGene00000240/WBGene00000796/WBGene00000935/WBGene00001840/WBGene00006964/WBGene000…	59
GO:0032535	regulation of cellular component size	41/2434	114/9723	0.00588231	0.0407195	0.0307051	WBGene00003374/WBGene00006803/WBGene00009977/WBGene00017195/WBGene00302980/WBGene00000072/WBGene00000083/WBGene00003368/WBGene00004719/WBGene00004854/WBGene00004951/WBGene00006810/WBGene00018187/WBGene00000292/WBGene00001579/WBGene00001820/WBGene00002074/WBGene00006504/WBGene00008684/WBGene00010374/WBGene00012543/WBGene00013223/WBGene00019205/WBGene00021952/WBGene00006788/WBGene00011978/WBGene000…	41
GO:0019915	lipid storage	22/2434	53/9723	0.00612853	0.0420401	0.0317008	WBGene00003065/WBGene00008670/WBGene00010425/WBGene00013766/WBGene00000991/WBGene00003410/WBGene00003877/WBGene00008205/WBGene00020596/WBGene00020297/WBGene00022610/WBGene00001153/WBGene00013284/WBGene00017686/WBGene00000088/WBGene00000912/WBGene00003062/WBGene00044094/WBGene00003063/WBGene00003858/WBGene00004735/WBGene00007016	22
GO:0009894	regulation of catabolic process	58/2434	172/9723	0.00624446	0.0426424	0.032155	WBGene00000940/WBGene00004501/WBGene00004502/WBGene00006499/WBGene00004317/WBGene00004788/WBGene00010700/WBGene00019748/WBGene00019959/WBGene00020334/WBGene00000911/WBGene00003150/WBGene00004458/WBGene00007207/WBGene00013643/WBGene00015555/WBGene00016405/WBGene00017641/WBGene00018072/WBGene00022232/WBGene00000935/WBGene00001510/WBGene00004504/WBGene00006734/WBGene00006856/WBGene00007352/WBGene000…	58
GO:0051962	positive regulation of nervous system development	19/2434	44/9723	0.006373	0.043228	0.0325966	WBGene00001172/WBGene00003374/WBGene00012184/WBGene00013082/WBGene00003368/WBGene00006746/WBGene00001189/WBGene00002074/WBGene00004732/WBGene00004048/WBGene00006788/WBGene00016354/WBGene00000088/WBGene00000254/WBGene00000912/WBGene00001008/WBGene00000407/WBGene00006840/WBGene00010664	19
GO:0042325	regulation of phosphorylation	44/2434	125/9723	0.00690793	0.0462359	0.0348647	WBGene00000868/WBGene00003374/WBGene00011339/WBGene00017310/WBGene00017311/WBGene00001025/WBGene00002190/WBGene00003970/WBGene00006524/WBGene00006896/WBGene00007772/WBGene00010700/WBGene00019365/WBGene00020334/WBGene00020504/WBGene00000865/WBGene00000911/WBGene00002162/WBGene00010556/WBGene00000289/WBGene00002199/WBGene00002238/WBGene00006868/WBGene00006940/WBGene00013591/WBGene00015454/WBGene000…	44
GO:0051642	centrosome localization	9/2434	16/9723	0.00749401	0.0486452	0.0366815	WBGene00006311/WBGene00010406/WBGene00019822/WBGene00006997/WBGene00000962/WBGene00011230/WBGene00002219/WBGene00003047/WBGene00006540	9
GO:0006450	regulation of translational fidelity	7/2434	11/9723	0.00758878	0.0486452	0.0366815	WBGene00006935/WBGene00001029/WBGene00002152/WBGene00000197/WBGene00002153/WBGene00006936/WBGene00003073	7
GO:0007229	integrin-mediated signaling pathway	7/2434	11/9723	0.00758878	0.0486452	0.0366815	WBGene00006836/WBGene00015472/WBGene00004030/WBGene00006771/WBGene00002081/WBGene00003929/WBGene00003930	7
GO:0090114	COPII-coated vesicle budding	7/2434	11/9723	0.00758878	0.0486452	0.0366815	WBGene00004754/WBGene00017419/WBGene00004755/WBGene00004756/WBGene00011338/WBGene00022678/WBGene00013985	7
GO:0051172	negative regulation of nitrogen compound metabolic process	108/2434	351/9723	0.00775474	0.0493957	0.0372474	WBGene00000940/WBGene00001834/WBGene00002637/WBGene00003242/WBGene00004747/WBGene00005644/WBGene00006499/WBGene00009224/WBGene00010867/WBGene00011328/WBGene00011330/WBGene00013481/WBGene00045419/WBGene00000482/WBGene00000908/WBGene00001025/WBGene00001251/WBGene00002261/WBGene00003003/WBGene00003970/WBGene00004245/WBGene00004745/WBGene00007772/WBGene00015547/WBGene00019365/WBGene00020596/WBGene000…	108
